# Supplementary material for: The Aspartate-Less Receiver (ALR) Domains: Distribution, Structure and Function
Source: PLoS Pathog. 2015 Apr 13;11(4):e1004795. doi: 10.1371/journal.ppat.1004795 (PMC4395418; doi:10.1371/journal.ppat.1004795)
Supplement: S5 Table — (XLS) [file ppat.1004795.s012.xls]

## Sheet: PF00072_NOT_D53.sequences.csv
ALR Accession Number/Coordinates	ALR Sequences
C5P6L0_COCP7/400-488	ILAVEPDNINRLLFKKLLGTFDTLESTVCENGQQAYELFTREKYDVVFLEITGPEAHGEETAKKMRIFEregaklptplialaprsfqa
E9CYL8_COCPS/400-488	ILAVEPDNINRLLFKKLLGTFDTLESTVCENGQQAYELFTREKYDVVFLEITGPEAHGEETAKKMRIFEregaklptplialaprsfqa
C9CRK4_9RHOB/65-116	wrrdqrskggfTDTILITAFADLQTAIDAMRVEASDFLVKPFQSNQILNTLr
D2QHF9_SPILD/7-121	VIVIDDDDDDCLFLEQGLQkqTSNLVIYRFVSGDEFINSQlwqnEEHSYKLILLEFILPGEDGLDWLKLFLAHEccQNIPVVMYSSLAIEPQACKQAGAADYITKPCDLVELdlv
B9XB97_9BACT/13-137	vLYADSKESDQVLVRRAFERYGFtQNLITVGDGDAVIAYLSGRGkyadrdlfplPALIVLETRLGGRVARDLVQWIRFQKnlRKIPIVIFSSWEMSSDIQEAYNIGVNSYIVKASDPKAFESqvr
Q7NKE4_GLOVI/8-132	ILLVENNPAAVVMVERAFRqgQLDFALKVVLDGREALLYLGGEPpytdresyplPVMVISNIQMPHVSGFELLTWMRRQDhlKDIPVVMLSSSALESDSDQAYALGAFSYLIKPIGTESLINVVq
B9XGD4_9BACT/6-128	ILIVDDLESDRRLLELAFQkSTQLRIGgLLENGEQTMDYLKGTGpyadrekypfPEVVILNYRMPRISGVEVLEWLRTQAlPPLKVMVISGSLDAENKRRVLELGAWCYFEKPMELtgwsema
D2QK58_SPILD/8-126	IIFIDDDQDDQLLFKPLLErLAPNNQVVFFTNGQQAIDYFRTSKepPFIIISEVSMQVMNGLELRRQIeADADlkrRAVPFIFFTHPAYKHLVEKAYELTIQGFFEKQSSHSEMKEQLe
B7KFP2_CYAP7/6-130	ILLVENNIDEQELLLFACQQSQFPIDSvVVQDGAEALDYLLGRGsfrighsrpmPALVLLNLNLPKINGLEVLRRLRADEqtKEIPVIIITQSPEPKELAKDYFDGCNSYIHKTVNFNEFQAKIs
E8U495_DEIML/3-122	VLVIEDHPADVALLQEAFNQSGIAVSmdAVPDGAEALAYIRQHAmpgeaPHLILLNLNVPGFDGFEVLEHLKTHPlwRLMPVIVFAASEEPADIQRAYDLQANAYAVKPSTPEELTmfvr
D3SRH4_NATMM/10-131	ILLIEPNPGDSRLFTESFQDASLtNTIHTVTDGESALDFVNQREpyadeptPDLILLEPQLPRTTGFEVLAELKGEPalCEIPVVVLTSSSTGERIVKSHDIEADYYLQKPVSADEFLEfvq
D2S0D7_HALTV/14-135	ILLVEPNPGDTRLFTESFKDAKLKNSLyTVSDADAALDFINQRGehaddprPDLILLEPKLPGDRGMDVLSELDNEPavSDIPVVVLTSSEVGEGIVKSKGVDADHYVQKPVEPDDFIEFvq
D2RVQ8_HALTV/18-139	ILLVEPNPGDTRLFEENFRDAKLmNAVHAVTDGKEALDFLHQRGaygdapqPDLILLEPQLPGTSGMEVLSELKNEPplDEIRVIVLTSSEMGEEIVRSHGLEADEYIRKPVETEEFIDFvr
D2RSR3_HALTV/14-135	ILLVEPNPGDTRLFTENFRDAKLmNTVHAVSDGDAALDFLHQRGeyadaspPDIILLEPQLPGTSGMDVLAELDGEPilADIPVAVLTSSEMGEAIVQSHGLEADFYVRKPVEPADFVSfvd
D2RTQ2_HALTV/13-133	VLLVEPSDERARRTRDGFLDIGSTTIHEVSDGDEALAFLEGRDeyadapaPCLVMLRLELPGPDGLDVLERMAERTdlSRIPVVVTVDDPDDDVVTDAYKRGANAVLPTPSDPAALAETme
E8U337_DEIML/9-125	llvedraaplcveaawhtltptlnltvrrdgADALAFVLDALRAHPPTLILLSLPLPGVDALDVVDGLKRHPvaRMIPVVLLADDAPPTLVADAYARQANSLCLKPADPAAraellr
D3SUW3_NATMM/5-124	illiDATDNSQHIQKLLAgTERTTVHLVQTGTEALEFLTQRGsysnaasPELVLLNPQLPDVDGYDLLRNLKNEPelRAIPVIILSEFDREEDIIESYSHHANAYIHLPDDPHTLAETIt
C1CV90_DEIDV/7-123	iLLLEPDPGDLLLVQEALSRHPAVAVTCCQCAADVLSALRDPDltlPHLILMEPYLPKESGVDLIRTIKNDPrsGFIPLIALSSVDDMASVALAYSLGVSSYVLKPSTYKDFEARld
D7VY89_9FLAO/8-125	VIVADSDENTLIFFKDILKelKISIKVQCFNNGKNLMEYLNNDDavvPELVFINYMIPGKESMVCLEEIDSNPkfSNMVTAIFSEPIPENEIEDIFVKGANIFMKKPESFEKLKKVLt
C0AB85_9BACT/3-94	ILIVDDPRSASPALVRAISADGHEVHRAGGGDcgAALKRLQEERYDLVLLTFSPDGVDRLDVIQRMlRAHGgtsgagaevlrlasceapevv
Q47WK4_COLP3/10-123	aLVIDNNSSMRQIMVSMLRVMGMKTVIVANSESQCMQLITAENINLVVCGWNLPKLNALSVLKKLRDNEntMKTPFVIVSTMIEQDLIKQAIAMGVSEYLVPPFNKKIFEKrin
E1QGR7_DESB2/15-128	flLAGPDPAMREGVALMLKGMGFEDIAEVHNGSLAWSHLKYRGAHAVVASWDMPEMNGMALLKVMRSDPdlANVHIILVADSLTKAQVIEAGEAGVSDIVITPINSPTFVKKIq
C0QGE7_DESAH/6-119	ILIVsEKKEEQIDLIRILKKIGYDKIFTTQSGGNAWAYLKSKKIDCVISSYEMTEMSGLSLLTILRKEEslATLPFFLTDNAFNKIKVLRAGQIGVTGLFVIPYDRNGIKDKLs
A3ZHP0_CAMJE/1-59	MNGLELVKKVRAEKkyEDMPIIMVTTEGGKAEVITALKAGVNNYIVKPFTPQVLKEKLe
Q0AHW8_NITEC/1-59	MDGLAMLQNVRADDalKDIPVLMITAEAKKENIIVAAQAGASRYIAKPFTAATLDEKLn
E1JFQ2_ECOLX/8-49	fLVVDDFSTMRRIVRNLLKELGFNNVEEAEDGVDALNKLQAg
D0HJ99_VIBMI/1-59	MQGIDLLRNIRADEelKHLPVLMITAEAKREQIIEAAQAGVNGYIVKPFTAATLKEKLe
Q93AT2_PSESY/3-116	ILIVDDFSTMRRIIKNLLRDLGFTNTSEADDGLTALPMLQSGAFDFLVTERKKRRKSGIDLLREVRKDErlKSLPVLMVTAEAKREQIIEAAQAGVNGYVVKPFTAQALKDKId
C1D6B0_LARHH/10-126	ILLVDRLPPARAILTGILTRLGIpaTSIHHAEHGQSALAQLAEQPADIVISALDFAPVSGLELLARIRQGEsaapANQPVLVVTADGTPEHRLAAARLAVDGVIAKPPHPlqversi
B8DQ61_DESVM/990-1041	idprILRARSATPIIALTAHAMRGDREQFLAAGMDGYLTKPVEAATLASAIv
E2CDI2_9RHOB/16-131	LMVIDKNRFTLSLVRSCAFYCGIGRIRIFDNVDEALEAMLVDTPNIVLSEWELDSMSGCKLLRLVRHQSMRplcfVPFGLITPHPTRPLVQHAHNSGAHFVLSKPISPLALSKRLk
B6QYK8_9RHOB/1-64	mkPVSGFQLLKLMRSGRipelINVPLVFITAYGTRALVTRAMEAGAHHLLVTPISSAVLKKSLe
A8TSL6_9PROT/12-127	fLIVDSNPLSSQLVRDILSVLGATAVRSANSVERACAILRRDPVDIIITEYHLEPENGLVLIDWVRSSSessdRMIPIIMLTANSEQDYVVNARDKGVTEFLAKPFNVEGLYRRLv
A8TWI0_9PROT/11-127	mLVVDTNAFMREVLREMLDGLGVGRIVTARSLENAWDRLSEDTrIDVVLTELDLEQSDGVKLIHMIRSNKdqrvRMLPLLVLSSDTRIPRIMESRDAGATEFLAKPISAEAVYKRLv
B0SZA3_CAUSK/14-129	aLIVDDNPQSLDILVGVLTSFGLRNIVRKATSLEAQDELKFHQVDLILTNAQLPEMDGYDLIRWLRRESdeanRMTPAIIVTAHTRRAHVEKARDCGANFIVTKPISPAVMLERIl
B0T4C3_CAUSK/18-133	VLLVDDSVASLNLLSQVMLGFGIKNLSRADNAKAAQALLRDRTFDLVISATNMTGVDGYELVKWLRRGAleanRYLPVILVSGHTPPSQVFKARDAGANFTVAKPITPKVLLERIl
C5JAV7_9BACT/1-43	mQPPVIFLTGVEDQELLAECLHCGGDDFISKPFNHVILQARLk
B9CLG0_9ACTN/6-118	ilfvcvDPDARNSFRQELSHYGYDVVLCYRGEEALRIIEKNTVDVLVFSLELQDMNGFEACRLVRLKYdfLAYPIVIHALRDSAELRLAAFRAGANIFTFEPVKFDRLHyvls
Q1N180_9GAMM/10-123	VLLIEPSHTQSKILQGVLDAEGITNQETCCTGTEALEYIQKYSPDLVISAMYFDDMTAIELLQRIRKADsnQDLNFMLVSSETSFSMIDPIKQAGVIAILPKPFDQRDFHNALs
A8H904_SHEPA/11-124	ILLVEPSDTQRKIICQRLEQEGVKQIQTANNLTEALKVINRHQPDLVASAMHYEDGTALELLQQIKSSQhfSDIQFMLVSSECRREQLESYRQSGVVAILPKPFTAEHLGKALn
B8CI86_SHEPW/11-124	ILLVEPSDTQRKIIANRLEQEGVKQIQTATNLQQALSIIKRHQPDLITSAMHFEDGTALELLKQLKSTEqfSDIQFMLVSSEYRREQLESYRQSGVVAILPKPFTSSHLGKALn
D4ZER8_SHEVD/11-124	ILLVEPSDTQRKIISNRLSEEGIINIQNAKSLDEALTIIDRHQPDLVACAMHFEDGTALNLLKHLKSNDkyQDIQFLLVSSECRREHLEVYRQSGVVSILPKPFSSVHLGKALn
B1KJD3_SHEWM/11-124	ILLLEASDTQRKIISSKLSEEGFSNIQTATTITDALTIISRYQPDLITSAMHFEDGTALDLLKQVRENSqyEDIQFMLVSSECRREHLEVYRQAGVVAILPKPFASEHLLKALN
A8FQU0_SHESH/11-124	ILLVEPSDTQRKIICSRLTHEGICNIQTATSLTEAQTIISRHHPDLVASAMHFEDGTALDLLKQLKETNeyKDIQFMLVSSECRREQLEVYRQSGVVSILPKPFSSEHLGKALn
A1SAF3_SHEAM/11-124	ILLVEPSDTQRKIIIASLKNEGILNIETAGGFDEARQILTEHKPDLIASAMHYSDGDALKLLTYIKSDSrcQDIQFMLVSSECRREQLEVFRQSGVVAILPKPFSKEHLGKALn
A6WT01_SHEB8/11-124	ILLVEPSDIQRRIIIQRLQQEGILSIQTAENIEAAKDIIARHKPDLIASAMHFDDGTAIDLLGYLRASAdcKDIQFMLVSSECRREQLEIFRQSGVVAILPKPFSAEHLATALn
E0HPR9_9GAMM/11-124	ILLVEPSDIQRRIIIQRLQQEGILSIQTAENIEAAKDIIARHKPDLIASAMHFDDGTAIDLLGYLRASAdcKDIQFMLVSSECRREQLEIFRQSGVVAILPKPFSAEHLATALn
A3CZX4_SHEB5/11-124	ILLVEPSDIQRRIIIQRLQQEGILSIQTAENIEAAKDIIARHKPDLIASAMHFDDGTAIDLLGYLRASAdcKDIQFMLVSSECRREQLEIFRQSGVVAILPKPFSAEHLATALn
B8ECF3_SHEB2/11-124	ILLVEPSDIQRRIIIQRLQQEGILSIQTAENIEAAKDIIARHKPDLIASAMHFDDGTAIDLLGYLRASAdcKDIQFMLVSSECRREQLEIFRQSGVVAILPKPFSAEHLATALn
E0ING7_9GAMM/11-124	ILLVEPSDIQRRIIIQRLQQEGILSIQTAENIEAAKDIIARHKPDLIASAMHFDDGTAIDLLGYLRASAdcKDIQFMLVSSECRREQLEIFRQSGVVAILPKPFSAEHLATALn
E6T449_SHEB6/11-124	ILLVEPSDIQRRIIIQRLQQEGILSIQTAENIEAAKEIIARHKPDLIASAMHFDDGTAIDLLGYLRTSAdcKDIQFMLVSSECRREQLEIFRQSGVVAILPKPFSADHLATALn
A9L408_SHEB9/11-124	ILLVEPSDIQRRIIIQRLQQEGILSIQTAENIEAAKEIIARHKPDLIASAMHFDDGTAIDLLGYLRTSAdcKDIQFMLVSSECRREQLEIFRQSGVVAILPKPFSADHLATALn
E6XP39_SHEP2/11-124	ILLVEPSDTQRRIIIQHLQQEGIVSIQTAANIEEAKAVVGRHKPDLIASAMHFEDGTAIDLLSYLRVNSdyKDIQFMLVSSECRREQLEIFRQSGVVAILPKPFHAEHLGKALn
A4YAQ3_SHEPC/11-124	ILLVEPSDTQRRIIIQHLQQEGIVSIQTAANIEEAKAVVGRHKPDLIASAMHFEDGTAIDLLSYLRVNSdyKDIQFMLVSSECRREQLEIFRQSGVVAILPKPFHAEHLGKALn
A1RFM3_SHESW/11-124	ILLVEPSDTQRRIIIQHLQQEGIVSIQTAANIEEAKAVVGRHKPDLIASAMHFEDGTAIDLLSYLRVNSdyKDIQFMLVSSECRREQLEIFRQSGVVAILPKPFHAEHLGKALn
Q8EJB8_SHEON/13-126	mLIVEPSETQRRIIIKCLQQEGIVSIEHAANIAEAKGLIARHKPDLIASAMHFEDGTATEFLSYLRSKSeyKDIQFMLVSSECRREQLESFRQSGVVAILPKPFNAEHLGKALn
Q0HQZ3_SHESR/11-124	ILIVEPSETQRRIIIKRLQQEGIISIQNAASLTQARELIARHKPDLIASAMYFEDGTATDFLSYLRTNSeyKDIQFMLVSSECRREQLEIFRQSGVVAILPKPFNAEHLGKALn
Q0HMT8_SHESM/11-124	ILIVEPSETQRRIIIKRLQQEGIISIQNAASLTQARELIARHKPDLIASAMYFEDGTATEFLSYLRTKSeyKDIQFMLVSSECRREQLEIFRQSGVVAILPKPFNAEHLGKALn
Q12RH7_SHEDO/11-124	ILLLEPSDTQRKIIMSHLNQEGINSIQTAASISEAKEVIGRHKPDLIVSALHFNDGEAIDLLHFIKGHRdyQDIQFMLVSSECRREQLEIFRQSGVIAILPKPFNSEHLATALn
Q07XA6_SHEFN/11-124	ILLLEPSETQRKIIITRLQQEGVSSIQTAATIAEAKTIIQRHKPDLIASALHFVDGEATELLQYIKSTPalNDIQFMLVSSECRREQLEIFRQSGVVAILPKPFNAEHLATALn
A6FF39_9GAMM/10-123	ILLIEPSTTQSRFITTQLQDAGVDNIECVSSIAQAKQSLTGFIPDLIISAMYFEDGSGAELAEFVKSNIltENIAFMLISSEQRFSVLDKVKQAGAIAILPKPFKFVDLQRALn
A3WN75_9GAMM/10-123	ILLVEPSDVQRKVIGQHLMQAQLTETRGASTIAEAKTLIREWQPDIVTSAMYFEDGTAHQLIDFIHASNleDTVHFMLVSSEHRPDQLEQFKQAGIVAILPKPFSSQQLQRAIr
Q5QZM5_IDILO/10-123	ILLIEPSDVQRKVITQHLNQAGIQHTRGASTIAEAKEEILRWQPDIVTSAMYFSDGTSHELIEFINSNDlkDTLHFMLVSSEHRADQLEQFKQAGIIAILPKPFTPDQLQRAIt
A6VYI8_MARMS/12-125	fLLVEPSDMQRKVITKALEEAGIKQITYANNIQETIASLSSFPPDLVISSMYLPDGSANDLIDQIRNNEdtENQCFMLISSERNREHLEHLRQSGVLAILPKPFNQKDLTRAIh
A3YHK0_9GAMM/12-125	ILLVEPSDVQQKLIHRALQESGVSQIESANSIANALNILEDYQPDLVISAMYFEDGNADDFLQKIRHNEntEHQAFMLISSERNKSYLEQLRQSGVLAILPKPFTSEAITRALk
E6RQM1_PSEU9/12-125	ILLVEPSEVQQKLIKKSLAQCGVTQIETASTQENALAALSNYHPDLVISSMYFSDGTADSLLQAIRSNSntEQQAFMLVSSERNKRHLEQLRQSGVLAILPKPFSADEITRALk
A0Y604_9GAMM/34-147	ILLVEPSEVQQKLIIKSLTQCGVTQVETASNQAQTLALLEKYQPDLVISSMYLADGTADSLLQSIRSNPrtESQAFMLISSERNKKYLEQLRQSGVLAILPKPFSADAITRALk
Q3ID39_PSEHT/12-125	ILLVEPSEVQQKLIIKSLIQSGVKQIETATTQTQALTLLANYQPDLVISSMYLADGTADSLLQNIRSNPrtEHQAFMLVSSERNKKYLEQLRQSGVLAILPKPFTSEAITRALk
A1WWT6_HALHL/12-125	VLLVEPSDVQRRILAESLREAGIHHLEATASLAEARERFRAMRPDLVISAMYLPDGTAEDFLLELRNDPatADQPFMLVSSVRDRQQLETLRQSGVMAILPKPFSAEDLDRAVr
F2JVV8_9GAMM/12-125	IVLIEPSKAQQKIIVNALRESGVSDIDVADNVASASNTLAMHTPDLVISSMYLEDGTADDVINFIRTTPstADVPFMLVSSERKRESLEYLRQNGLLAILPKPFSRDDLDTAIk
Q15VH5_PSEA6/11-124	IILVEPSDTQRKIISTLLHKENVENVNAVGTVAEAIEAIQKQGADLVVSSMYLEDGTGLDILKAIKNSPelCATPFMLVSSENRPEKLEEFKQAGVAAMLPKPFSTENLSRALk
Q2BJS7_9GAMM/11-124	ILLVEPSAMQRKIIRQELNKELVEAIDEADSVSSAQVRIKAVRPDLVISSLYLPDGSAMDLLQFIRQSDelSDLPFMLISSETRHSELDQFKQSGVIAILPKPFSHDNLATAIN
A4CD24_9GAMM/11-124	ILLVEPSATQRKVIARELSQEGITNIDFADTIFNALEQIQVSAPDLVISALHLADGSALELLENIKNHStlAALPFMLVSSETRKPQLEEFKQSGVIAILPKPFTREHLGRAIn
Q2BJ71_9GAMM/8-121	VTVIEPSKVQRHIIIGHLNSFGIENIEEFEEAKPALEHMLVTPPDVVLSSMHLPDMTGTDLVTQMRGLEalEKITFLLVSSETHYRYLEPIRQAGAIAILPKPFSREEMAMALk
B9Z2J5_9NEIS/9-122	iALAEPSPLQAQIIRHALNELGIRNVDVFHSGQALLQHLQQHTPDVVISALYLPDMTGTELVYTLRAQPphRDRPFILISSETKPHYLNPVRQAGALAILPKPFTTAQLDKALg
Q47IL9_DECAR/12-126	VLLVEPSSMQAHLVKRMLEHQGVKKVTVVETASAALASLKQEHkYVIVISSLYLPDLAGTELVTAMRANAdmETIPFILVSSETRPQVLEPVRQSGACSIVSKPFTEQQLSRALf
B1ZPH7_OPITP/17-104	lygdlirrqiwdvwpnaVVQVFQRGLAALDAIQEATPNLFIAGVKIEDMDGLEHLEPFTQTELPILIVTSRADARTFKmlrhvrydgi
D4H729_DENA2/9-119	ilmcrknascqMLKDTVASLPFDTYICSNEQHAFDILEKQSIDIIITEFDLEESSGISFLQAIlERSKQNTRIIFGHQANEEIIIKSIIKGTACAYIDDSTKPELLKKKLl
A4C7I9_9GAMM/7-112	lLLINSNLKQRNLIKRALLpLNVFELLEVRDSRSALTLLKQHAVDLIITGLDIGKIDGWRFARMVRSGLlktpKNTPILltpptyceriaettaraygidavlaye
A0XWQ9_9GAMM/7-120	llILNASRAERRVIKDTLKKLNVFSFIEANDSQEALKTLKQQPVDIIITGLNVGKIDGWRFSRMIRSGLlktpKNTPILLMPpTyceriaettarsygidavlpfenqdmlpqv
A4CKT1_ROBBH/8-133	ILLVDHNEIDLYIAQRNLDsEFRQAEILTFLDTEKAFEFLKTQVlpdspeyrfvPDLILVEINMPQMSGPEFLNSLYGLKgglYKKKRAYLTHAMYSDRMGHHVPKNCAGFIQKPITVERIREILq
F0RT47_SPHGB/543-655	ILLVDVPGFSRDLLKQTLEKQRYRVVVADNGLEAKNKLLLGGIDLIVCELLIPKLSGLTLRKELLREPltAKIPFILMSVNKQEQTVRRAFDLGIQHFFARPLALYELTglvn
D7TMW9_VITVI/1-59	MPEMDGFEFQRLVHEEFHLPVVMMSADDKESSMLRGLEAGAAFYIVKPVNYDDLKNlwq
Q2HTB9_MEDTR/16-130	VLLVEPDDSTRHIISALLRNCGYKVAAVRDGLKAWETLKNKSldIDLVLTEVDLPSISGFSLLTQIMDHHncKNIPLIMMSSQDSVSTVFKFMLNGAVDFLIKPVRRNELRNlwq
PRR95_ORYSJ/45-159	VLLAEGDDSTRHIICALLRKCGYRVAAASDGVKAWDILKEKSfnIDLVLTEVELPLMSGFLLLSTIMEHDacKNIPVIMMSSNDSVSMVFKCMLKGAADFLVKPIRKNELRNlwq
B8BDU3_ORYSI/45-159	VLLAEGDDSTRHIICALLRKCGYRVAAASDGVKAWDILKEKSfnIDLVLTEVELPLMSGFLLLSTIMEHDacKNIPVIMMSSNDSVSMVFKCMLKGAADFLVKPIRKNELRNlwq
Q0J041_ORYSJ/45-159	VLLAEGDDSTRHIICALLRKCGYRVAAASDGVKAWDILKEKSfnIDLVLTEVELPLMSGFLLLSTIMEHDacKNIPVIMMSSNDSVSMVFKCMLKGAADFLVKPIRKNELRNlwq
B4FWH6_MAIZE/45-159	VLLAEGDDSTRHVISALLRKCGYRVAAASDGVKAWDLLKEKSfnVDLVLTEVELPLMSGFLLLSTIMEHDasKNIPVIMMSSHDSVSMVFKCMLKGAADFLVKPIRKNELRNlwq
B6U1H8_MAIZE/46-160	VLLAEGDDSTRHVISALLRKCGYRVAAASDGVKAWDILKEKSfnIDLVLTEVELPLMSGFLLLSTIMEHDasKNIPVIMMSSHDSVSMVFKCMLKGAADFLVKPLRKNELRNlwq
Q2PEF5_9ARAE/33-147	VLLVEADDSTRKIVAALLRKCSYKVSSASDGLEAWKTLKESPnnIDLVLTEVELPNVSGYALLSMMMEHDscKSIPVIMMSSRDSMKMVFECMLKGAADFLVKPIRKNELRNlwq
Q2PEF2_LEMGI/33-147	VLLVEADDSTRKIVAALLRKCGYKVSSASDGLEAWKTLKEKPndTDLVLTEVELPNVSGYALLSMMMEHEtcKSIPVIMMSSNDSMKMVFECMLKGAADFLVKPIRKNELRNlwq
D2DNK1_PEA/22-136	VLLVEADDCTRQIITALLRKCNYKVAAVADGLKAWEILKGRPrnFDLILTEVDLPSVSGYALLSLIMEHDtcKTIPVIMMSSQDSVSTVYKCMLRGAADYLVKPIRINELRNlwq
B9SEL0_RICCO/46-160	VLLVEADDSTRQIIAALLRKCSYKVAAVPDGLKAWEMLKGKPhnIDLILTEVELPSISGYALLTLIMEHEicKNIPVIMMSSQDSVSTVYKCMMRGAADYLVKPIRKNELRNlwq
E0CVC9_VITVI/42-156	VLLVEADDSTRQIIAALLRKCSYKVAAVPDGLKAWEVLKARPhnIDLILTEVELPSISGFALLTLVMEHEicKNIPVIMMSSHGSINTVYKCMLRGAADFLVKPVRRNELKNlwq
B9I296_POPTR/67-181	VLLVEADDSTRQIIAALLRKCSYRVVSVPDGLKAWEILKGRPhgIDLILTEVDLPSISGYPLLTIIMEHEicKNIPVIMMSSQDSISTVYKCMLRGAADYLVKPLRKNELRNlwq
B9IDF0_POPTR/67-182	VLLVEADDSTRQIIAALLRKCSYKAVATVSDGLKAWEILKERPhnIDLILTEVDLPSVSGYALLTLIMEHEicKNIPVIMMSSQDSIKTVYKCMLRGAADYLVKPIRKNELRNlwq
APRR5_ARATH/52-166	VLLVEADDSTRQIIAALLRKCSYRVAAVPDGLKAWEMLKGKPesVDLILTEVDLPSISGYALLTLIMEHDicKNIPVIMMSTQDSVNTVYKCMLKGAADYLVKPLRRNELRNlwq
D2KK91_BRACM/114-235	VLLVEADDSTRQIISALLRKCSYrvfpfhFSVAAVPDGLKAWEMLRGKPesVDLILTEVDLPSISGYALLTLIMEHDlcKNIPVIMMSTQDSVNTVYKCMLKGAADYLVKPLRRNELRNlwq
D7M353_ARALL/54-165	VLLVEADDSTRQIISALLRKCSYRVAAVPDGLKAWEMLKGKPesVDLILTEVDLPSISGYALLTLIMEHDicKNIPVISTDSVNTVYKCMLKGAADYLVKPLRRNELRNlwq
D2KK87_BRACM/57-171	VLLVEADDSTRQIISALLRKCSYRVAAVPDGLKAWEMLKGNPesVDLILAEVDLPSISGYALLTLIMEHDvcKNIPVIMMSTHDSVNTVYKCMLKGAADYLVKPLRRNELRNlwq
D0PPG8_CASSA/64-178	VLLIEADDSTRQIIGALLRKCSYRVTAVPDGLKAWEILrgRPHNIDLILTEVDLPAISGFALLTLIAEHEicKNIPVIMMSAQDSVSTVYKCMLRGAADYLVKPIRRNELKNlwq
D0PPG9_CASSA/41-155	ILLVEADDSTRQIIAALLRKCSYKVAAVSDGLKAWETLkgRPHNIDLVLTEVELPSISGFALLTLIMEHDvcKNIPVIMMSSNDAITTVLKCMLKGAADFLIKPVRKNELRNlwq
D7U834_VITVI/5-119	VLLVEPDDSTRQIIAALLRKCSYKVAAVSDGLKAWEALKGEPqnVDLILTEVELPSISGFALLSLIMEDDicKKIPVIMMSSHDSISMVLKCMLKGAADFLVKPVRKNELRNlwq
A5BJJ5_VITVI/53-167	VLLVEPDDSTRQIIAALLRKCSYKVAAVSDGLKAWEALKGEPqnVDLILTEVELPSISGFALLSLIMEDDicKKIPVIMMSSHDSISMVLKCMLKGAADFLVKPVRKNELXNlwq
D2KK89_BRACM/28-142	VLLVESDDSTRQIITALLQKCSYKVVAVSDGLAAWETLKEKSneIDLILTELDLPAISGFALLALVMEHEacKNIPVIMMSSEDSMTMVLKCMLKGAADYLIKPMRKNELKNlwq
E4MXP0_THEHA/43-157	VLLVESDDSTRQIITALLRKCYYKVVAVSDGLAAWETLKEKShsIDLILTELDLPSISGFALLALVMENEacKNIPVIMMSSQDSITLVLKCMLRGAADYLIKPMRKNELKNlwq
APRR9_ARATH/39-153	VLLVESDYSTRQIITALLRKCCYKVVAVSDGLAAWEVLKEKShnIDLILTELDLPSISGFALLALVMEHEacKNIPVIMMSSQDSIKMVLKCMLRGAADYLIKPMRKNELKNlwq
Q56XM1_ARATH/39-153	VLLVESDYSTRQIITALLRKCCYKVVAVSDGLAAWEVLKEKShnIDLILTELDLPSISGFALLALVMEHEacKNIPVIMMSSQDSIKMVLKCMLRGAADYLIKPMRKNELKNlwq
D7LF88_ARALL/39-153	VLLVESDYSTRQIITALLRKCCYKVVAVSDGLAAWEVLKEKShnIDLILTELDLPSISGFALLALVMEHEacKNIPVIMMSSQDSIKMVLKCMLRGAADYLIKPMRKNELKNlwq
B9GRR4_POPTR/46-160	VLLVEADDSTRQIIVALLRKCGYRVSAVPDGLMAWETLKERPhsIDLILTEVELPLISGYAFLALVMEHDvcKNIPVIMMSSHDSISVVLKCMLKGSADFLVKPVRKNELRNlwq
B9RNK8_RICCO/43-157	VLLVEADYSTRQIISALLRKCSYRVAAVPDGLMAWETLKDGPnnIDLILTEVDLPLISGYALLTLVMEHDfcKNIPVIMMSSHDSISKVLKCMLKGAADFLIKPVRRNELKNlwq
B9I950_POPTR/46-160	VLLVEADDSTRQIIAALLRKCSYRVAAVPDGLMAWETLKGGPhnIDLILTEVELPLISGYALLTLVTEHAvcKNIPVIMMSSQDSISMVLKCMLKGAADFLIKPVRKNELRNlwq
Q2PEF3_LEMGI/59-173	VLLVEPDDSTRHIVTALLRKCSYHVASVADGIKAWDIVKEKNfnFDIILSEVEVPSFSGISLLTKIMGTElsRSIPVIMMSSQDSVSVVFKCMQKGAVDFLVKPVRKNELRNlwq
Q2PEF6_9ARAE/75-189	VLLVEPDDCTRHIVTALLRKCSYHVAAVADGIKAWDIVEEKNfnFDIILSEVEVPSFSGINLLSKIMGTElsRSIPVIMMSSQDSVSVVFKCMQKGAVDFLVKPVRKNELRNlwq
E3VJR1_MAIZE/55-168	VLLVEHDDSTRQIVTALLRKCGYRVAAVADGMKAWEVMRERAydFDLVLTEVAMPSLSGIQLLSRIAAAAecKNIPVIMMSSQDSIGTVLKCMQKGAVDFLVKPVRKNELgnlw
C5Y541_SORBI/57-171	VLLVEHDDSTRQVVTALLRKCGYRVAAVADGMKAWEVMRGRAyaFDLVLTEVAMPSLSGIQLLSRIVAADecKNIPVIMMSSQDSIGTVLKCMQKGAVDFLVKPVRKNELRNlwq
Q0IUG8_ORYSJ/2-84	kawgvmrERAyaFDLVLTEVTMPTLSGIELLSRIVASDecKNIPVIMMSSQDSIGTVLRCMQKGAVDFLVKPVRKNELRNlwq
B8BJ76_ORYSI/2-84	kawgvmrERAyaFDLVLTEVTMPTLSGIELLSRIVASDecKNIPVIMMSSQDSIGTVLRCMQKGAVDFLVKPVRKNELRNlwq
Q2RAB7_ORYSJ/46-160	VLLVEHDDSTRQVVTALLRKCGYRVAAVADGMKAWGVMRERAyaFDLVLTEVTMPTLSGIELLSRIVASDecKNIPVIMMSSQDSIGTVLRCMQKGAVDFLVKPVRKNELRNlwq
F2DBU6_HORVD/40-154	VLLVEHDDSTRQVVTALLRKCGYRVAAVADGMKAWEVMRGRAyaFDLVLTEVNMPTLSGIDLLSRIVAADecKNIPVIMMSSQDSIGTVLKCMQNGAVDFLVKPVRKNELRNlwq
D0PPG7_CASSA/100-214	VLLVENDDSTRHVVSALLRNCGYEVTAAENGLQAWKILEDYTthVDLVLTEVVMPCLSGIGLLSKIMSHKtcKNIPVIMMSSYDSMNIVFKCLSKGAVDFLAKPIRKNELKNlwq
B9HM08_POPTR/94-206	VLLVENDDSTRHVVSALLRNCGYEVTAVSNGLQAWKVLQDLTnhIDLVLTEVAMPCLSGIGLLSKIMSHKtcRNIPVIMMSSHDSMNVVFKCLSKGAVDFLVKPIRKNELkil
B9HM09_POPTR/39-151	VLLVENDDSTRHVVSALLRNCGYEVTAVSNGLQAWKVLQDLTnhIDLVLTEVAMPCLSGIGLLSKIMSHKtcRNIPVIMMSSHDSMNVVFKCLSKGAVDFLVKPIRKNELkil
B9HU01_POPTR/91-203	VLLVENDDSTRHVVSALLRNCGYEATAVANGLQAWKLLQDLTnhIDLVLTEVAMPCLSGIGLLSNIMSHKtcRNIPVIMMSSHDSMNVVFRCLSKGAVDFLVKPIRKNELkil
D7T497_VITVI/96-210	VLLVENDNSTRQVVSALLRNCSYEVTAVANGVQAWSILDDLTnhVDLVLAEVALPSLSGIGLLCKIMNHKacKNIPVIMMSSHDSVGIVFKCLSKGAVDFFVKPIRKNELKNlwq
B9SGD1_RICCO/1-93	mAVTAVANGLQAWKLLEDLTnhIDLILSEVAMPCLSGIGLLCKIMNHRtcKNIPVIMMSSHDSMNVVFKCLSKGALDFLVKPIRKNELKNlwq
B9T0R7_RICCO/76-190	VLLVENDDSTRHVVSALLRNCSYEVNAVANGFQAWKILEDMNnhTDLVLTEVVMPILSGIGLLCKIRNHKtlRNIPVIMMSSHDSMGIVFKCLSKGAVDFLVKPIRKNELKNlwq
Q2PEF7_9ARAE/79-193	VLLVENDDSTRHVVNALLRNCSYEVTAVANGLEAWKVLENLSnnVDIVLTEVVMPSLSGIGLLDKIMSHItlKTIPVIMMSSHDSMGIVFKCLSKGAVDFLVKPIRKNELKNlwq
Q2PEF4_LEMGI/79-193	VLLVENDDSTRHVVNALLRNCSYEVTAVANGLEAWKFLENLSnnVDIVLTEVVMPSLTGIGLLDKIMSHMtlKTIPVIMMSSHDSMGIVFKCLSKGAVDFLVKPIRKNELKNlwq
D2DNJ9_PEA/76-190	VLLVDDDDSTRNVVCALLRNCGYEVTAVSNGLQAWKALedPGNRIDLVLTEVAMPFVSGIGLLCKIMSHIalKNIPVIMMSSHDSMGIVFKCLSKGAADFLVKPIRRNELKNlwq
D2KK86_BRACM/66-180	VLLVENDDSTRHIVTALLKNCSYEVTAVPDVLEAWKVLEDENscIDLVLTEVVMPVNSGTGLLSKIMSHQtlKNIPVIMMSSHDSMVLVFKCLSNGAVDFLVKPIRKNELKNlwq
D7MT61_ARALL/68-182	VLLVENDDSTRHIVTALLKNCSYEVNAVSDVLEAWRILEDEKscIDLVLTEVVLPVHSGTGLLSKIMSHKtlKNIPVIMMSSHDSMVLVFKCLSNGAVDFLVKPIRKNELKNlwq
APRR3_ARATH/66-180	VLLVENDDSTRHIVTALLKNCSYEVTAVPDVLEAWRILEDEKscIDLVLTEVDMPVHSGTGLLSKIMSHKtlKNIPVIMMSSHDSMVLVFKCLSNGAVDFLVKPIRKNELKNlwq
D7MT66_ARALL/35-111	esEDSTRHIVTALLKNCSYEVTAVPDVLEAWRILEDEKscIDLVLTEFVMPVHSGTGLLSKIMNLGlqttnqvaecs
D7SKQ6_VITVI/97-211	VLLVENDDSTRHVVTALLRNCSYEVTAVANGLQAWKILEDLTnhIDIVLTEVVMPFISGIGLLCKIMSHKtfKNIPVIMMSSHDSMGIVFKCLSKGAVDFLVKPIRKNELKNlwq
B9SGT0_RICCO/90-204	VLLVENDYSTRHVVTALLRNCSYEVIEATNGLQAWRILEDLTnqIDLVLTEVVMPCLSGIGLLYKIMSHKtrKNVPVIMMSSHDSMGLVFKCLSKGAVDFLVKPIRKNELKNlwq
D7TQA8_VITVI/60-171	VLLVENDDSTRYVIGALLRNCGYQVTETSNGLQAWRILKDTSnhIDLVLTEVNLPRLSGIALLCKIMNHKtrKNIPVIMMSTHDSGALVLKCLSKGATDFLVKPVRKNELkf
A5BZI3_VITVI/60-121	VLLVENDDSTRYVIGALLRNCGYQVTETSNGLQAWRILKDASnhIDLVLTEVNLPRLSVmst
A5C6Q0_VITVI/60-124	VLLVENDDSTRYVIGALLRNCGYQVTETSNGLQAWRILKDXSnhIDLVLTEVNLPRLSVMstxds
E4MY71_THEHA/86-198	VLLVENDDCTRYIVTALLRNCSYEVVEVANGVQAWKVLEDLNnhIDIVLTEVVMPYLSGISLLCKILNHKsrRNIPVIMMSSHDSMGLVFKCLSKGAVDFLVKPIRKNELkil
D2KK92_BRACM/76-188	VLLVENDDCTRYIVTALLRNCSYEVVEVANGVQAWKVLEDLNnhIDIVLTEVVMPYLSGIGLLCKILNHKsrRNIPVIMMSSHDSMGLVFKCLSKGAVDFLVKPIRKNELkil
D2KK88_BRACM/97-209	VLLVENDDCTRYIVTALLRNCSYEVVEVANGVQAWKVLEDLNnhIDIVLTEVVMPYLSGVGLLCKILNHKsrRNIPVIMMSSHDSMGLIFKCLSKGAVDFLVKPIRKNELkil
APRR7_ARATH/80-192	VLLVENDDCTRYIVTALLRNCSYEVVEASNGIQAWKVLEDLNnhIDIVLTEVIMPYLSGIGLLCKILNHKsrRNIPVIMMSSHDSMGLVFKCLSKGAVDFLVKPIRKNELkil
D7M7W4_ARALL/87-199	VLLVENDDCTRYIVTALLRNCSYEVVEASNGIQAWKVLEDLNnhIDIVLTEVIMPYLSGISLLSKILNHKsrRNIPVIMMSSHDSMGLVFKCLSKGAVDFLVKPIRKNELkil
F2EK72_HORVD/85-198	VLLVENDDCTRHVVRALLRKCGYEVISAENGLDAWQYLEDVQnrIDLVLTEVAMPCLSGIGLLSKITSHSicKGIPVIMMSKNDSMSTVFKCLSKGAVDFLVKPIRKNELKTlw
C5WNM8_SORBI/82-196	VMLVENDDSTRQVVSALLRKCCYEVIPAENGSHAWRYLEDLQnnIDLVLTEVFMPCLSGIGLLSKITSHKicKDIPVIMMSSNDSMSMVFKCLSKGAVDFLVKPLRKNELKNlwq
B8A2Q1_MAIZE/85-199	VLLVENDDSTRQVVSALLRKCCYEVIPAENGLHAWRYLEDLQnnIDLVLTEVFMPCLSGIGLLSKITSHKicKDIPVIMMSTNDSMSMVFKCLSKGAVDFLVKPLRKNELKNlwq
B6SHA1_MAIZE/84-198	VLLVENDDSTRQVVSALLRKCCYEVIPAENGLHAWRYLEDLQnnIDLVLTEVFMTCLSGIGLLSKITSHKicKDIPVIMMSTNDSMSMVFKCLSKGAVDFLVKPLRKNELKNlwq
Q10N33_ORYSJ/83-197	VLLVENDDSTRQVVSALLRKCCYEVIPAENGLHAWQCLEDLQnhIDLVLTEVVMPRLSGIGLLSKITSHKicKDIPVIMMSSNDSMGTVFKCLSKGAVDFLVKPIRKNELKNlwq
Q10N31_ORYSJ/83-197	VLLVENDDSTRQVVSALLRKCCYEVIPAENGLHAWQCLEDLQnhIDLVLTEVVMPRLSGIGLLSKITSHKicKDIPVIMMSSNDSMGTVFKCLSKGAVDFLVKPIRKNELKNlwq
PRR73_ORYSI/83-197	VLLVENDDSTRQVVSALLRKCCYEVIPAENGLHAWQCLEDLQnhIDLVLTEVVMPRLSGIGLLSKITSHKicKDIPVIMMSSNDSMGTVFKCLSKGAVDFLVKPIRKNELKNlwq
PRR73_ORYSJ/83-197	VLLVENDDSTRQVVSALLRKCCYEVIPAENGLHAWQCLEDLQnhIDLVLTEVVMPRLSGIGLLSKITSHKicKDIPVIMMSSNDSMGTVFKCLSKGAVDFLVKPIRKNELKNlwq
Q10N32_ORYSJ/83-197	VLLVENDDSTRQVVSALLRKCCYEVIPAENGLHAWQCLEDLQnhIDLVLTEVVMPRLSGIGLLSKITSHKicKDIPVIMMSSNDSMGTVFKCLSKGAVDFLVKPIRKNELKNlwq
B9F7P0_ORYSJ/83-197	VLLVENDDSTRQVVSALLRKCCYEVIPAENGLHAWQCLEDLQnhIDLVLTEVVMPRLSGIGLLSKITSHKicKDIPVIMMSSNDSMGTVFKCLSKGAVDFLVKPIRKNELKNlwq
B8ALJ0_ORYSI/83-210	vLLVENDDSTRQVVSALLRkccyedSRGFcasrfpSAVIPAENGLHAWQCLEDLQnhIDLVLTEVVMPRLSGIGLLSKITSHKicKDIPVIMMSSNDSMGTVFKCLSKGAVDFLVKPIRKNELKNlwq
B8YAE0_HORVD/45-159	VLLVETDDSTRQVVAALLRHCMYQVIPVENGHQAWAYLQDMQsnIDLVLTEVFMHGgLSGIDLLGRIMNHEvcKDIPVIMMSSHDSMGTVLSCLSNGAADFLAKPIRKNELKNlw
B8YAR6_HORSP/45-159	VLLVETDDSTRQVVAALLRHCMYQVIPVENGHQAWAYLQDMQsnIDLVLTEVFMHGgLSGIDLLGRIMNHEvcKDIPVIMMSSHDSMGTVLSCLSNGAADFLAKPIRKNELKNlw
B8YAT6_HORSP/45-159	VLLVETDDSTRQVVAALLRHCMYQVIPVENGHQAWAYLQDMQsnIDLVLTEVFMHGgLSGIDLLGRIMNHEvcKDIPVIMMSSHDSMGTVLSCLSNGAADFLAKPIRKNELKNlw
B8YAM8_HORVD/45-159	VLLVETDDSTRQVVAALLRHCMYQVIPVENGHQAWAYLQDMQsnIDLVLTEVFMHGgLSGIDLLGRIMNHEvcKDIPVIMMSSHDSMGTVLSCLSNGAADFLAKPIRKNELKNlw
B8YAW8_HORSP/45-159	VLLVETDDSTRQVVAALLRHCMYQVIPVENGHQAWAYLQDMQsnIDLVLTEVFMHGgLSGIDLLGRIMNHEvcKDIPVIMMSSHDSMGTVLSCLSNGAADFLAKPIRKNELKNlw
Q32QD1_HORVD/45-159	VLLVETDDSTRQVVAALLRHCMYQVIPVENGHQAWAYLQDMQsnIDLVLTEVFMHGgLSGIDLLGRIMNHEvcKDIPVIMMSSHDSMGTVLSCLSNGAADFLAKPIRKNELKNlw
B8YAN2_HORVD/45-159	VLLVETDDSTRQVVAALLRHCMYQVIPVENGHQAWAYLQDMQsnIDLVLTEVFMHGgLSGIDLLGRIMNHEvcKDIPVIMMSSHDSMGTVLSCLSNGAADFLAKPIRKNELKNlw
Q32QD0_HORSP/45-159	VLLVETDDSTRQVVAALLRHCMYQVIPVENGHQAWAYLQDMQsnIDLVLTEVFMHGgLSGIDLLGRIMNHEvcKDIPVIMMSSHDSMGTVLSCLSNGAADFLAKPIRKNELKNlw
B8YAR9_HORSP/45-159	VLLVETDDSTRQVVAALLRHCMYQVIPVENGHQAWAYLQDMQsnIDLVLTEVFMHGgLSGIDLLGRIMNHEvcKDIPVIMMSSHDSMGTVLSCLSNGAADFLAKPIRKNELKNlw
B8YAS1_HORSP/45-159	VLLVETDDSTRQVVAALLRHCMYQVIPVENGHQAWAYLQDMQsnIDLVLTEVFMHGgLSGIDLLGRIMNHEvcKDIPVIMMSSHDSMGTVLSCLSNGAADFLAKPIRKNELKNlw
B8YAS9_HORSP/45-159	VLLVETDDSTRQVVAALLRHCMYQVIPVENGHQAWAYLQDMQsnIDLVLTEVFMHGgLSGIDLLGRIMNHEvcKDIPVIMMSSHDSMGTVLSCLSNGAADFLAKPIRKNELKNlw
B8YAW2_HORSP/45-159	VLLVETDDSTRQVVAALLRHCMYQVIPVENGHQAWAYLQDMQsnIDLVLTEVFMHGgLSGIDLLGRIMNHEvcKDIPVIMMSSHDSMGTVLSCLSNGAADFLAKPIRKNELKNlw
B8YAD7_HORVD/45-159	VLLVETDDSTRQVVAALLRHCMYQVIPVENGHQAWAYLQDMQsnIDLVLTEVFMHGgLSGIDLLGRIMNHEvcKDIPVIMMSSHDSMGTVLSCLSNGAADFLAKPIRKNELKNlw
B8YAN1_HORVD/45-159	VLLVETDDSTRQVVAALLRHCMYQVIPVENGHQAWAYLQDMQsnIDLVLTEVFMHGgLSGIDLLGRIMNHEvcKDIPVIMMSSHDSMGTVLSCLSNGAADFLAKPIRKNELKNlw
B8YAY3_HORSP/45-159	VLLVETDDSTRQVVAALLRHCMYQVIPVENGHQAWAYLQDMQsnIDLVLTEVFMHGgLSGIDLLGRIMNHEvcKDIPVIMMSSHDSMGTVLSCLSNGAADFLAKPIRKNELKNlw
B8YAT3_HORSP/45-159	VLLVETDDSTRQVVAALLRHCMYQVIPVENGHQAWAYLQDMQsnIDLVLTEVFMHGgLSGIDLLGRIMNHEvcKDIPVIMMSSHDSMGTVLSCLSNGAADFLAKPIRKNELKNlw
B8YAQ6_HORSP/45-159	VLLVETDDSTRQVVAALLRHCMYQVIPVENGHQAWAYLQDMQsnIDLVLTEVFMHGgLSGIDLLGRIMNHEvcKDIPVIMMSSHDSMGTVLSCLSNGAADFLAKPIRKNELKNlw
B8YAQ0_HORSP/45-159	VLLVETDDSTRQVVAALLRHCMYQVIPVENGHQAWAYLQDMQsnIDLVLTEVFMHGgLSGIDLLGRIMNHEvcKDIPVIMMSSHDSMGTVLSCLSNGAADFLAKPIRKNELKNlw
B8YAT0_HORSP/45-159	VLLVETDDSTRQVVAALLRHCMYQVIPVENGHQAWAYLQDMQsnIDLVLTEVFMHGgLSGIDLLGRIMNHEvcKDIPVIMMSSHDSMGTVLSCLSNGAADFLAKPIRKNELKNlw
B8YB30_HORVD/45-159	VLLVETDDSTRQVVAALLRHCMYQVIPVENGHQAWAYLQDMQsnIDLVLTEVFMHGgLSGIDLLGRIMNHEvcKDIPVIMMSSHDSMGTVLSCLSNGAADFLAKPIRKNELKNlw
B8YAQ2_HORSP/45-159	VLLVETDDSTRQVVAALLRHCMYQVIPVENGHQAWAYLQDMQsnIDLVLTEVFMHGgLSGIDLLGRIMNHEvcKDIPVIMMSSHDSMGTVLSCLSNGAADFLAKPIRKNELKNlw
B8YAZ3_HORVD/45-159	VLLVETDDSTRQVVAALLRHCMYQVIPVENGHQAWAYLQDMQsnIDLVLTEVFMHGgLSGIDLLGRIMNHEvcKDIPVIMMSSHDSMGTVLSCLSNGAADFLAKPIRKNELKNlw
B8YAP8_HORSP/45-159	VLLVETDDSTRQVVAALLRHCMYQVIPVENGHQAWAYLQDMQsnIDLVLTEVFMHGgLSGIDLLGRIMNHEvcKDIPVIMMSSHDSMGTVLSCLSNGAADFLAKPIRKNELKNlw
B8YAG4_HORVD/45-159	VLLVETDDSTRQVVAALLRHCMYQVIPVENGHQAWAYLQDMQsnIDLVLTEVFMHGgLSGIDLLGRIMNHEvcKDIPVIMMSSHDSMGTVLSCLSNGAADFLAKPIRKNELKNlw
B8YAS2_HORSP/45-159	VLLVETDDSTRQVVAALLRHCMYQVIPVENGHQAWAYLQDMQsnIDLVLTEVFMHGgLSGIDLLGRIMNHEvcKDIPVIMMSSHDSMGTVLSCLSNGAADFLAKPIRKNELKNlw
B8YAD9_HORVD/45-159	VLLVETDDSTRQVVAALLRHCMYQVIPVENGHQAWAYLQDMQsnIDLVLTEVFMHGgLSGIDLLGRIMNHEvcKDIPVIMMSSHDSMGTVLSCLSNGAADFLAKPIRKNELKNlw
B8YAP2_HORSP/45-159	VLLVETDDSTRQVVAALLRHCMYQVIPVENGHQAWAYLQDMQsnIDLVLTEVFMHGgLSGIDLLGRIMNHEvcKDIPVIMMSSHDSMGTVLSCLSNGAADFLAKPIRKNELKNlw
B8YAY4_HORVD/45-159	VLLVETDDSTRQVVAALLRHCMYQVIPVENGHQAWAYLQDMQsnIDLVLTEVFMHGgLSGIDLLGRIMNHEvcKDIPVIMMSSHDSMGTVLSCLSNGAADFLAKPIRKNELKNlw
B8YB37_HORVD/45-159	VLLVETDDSTRQVVAALLRHCMYQVIPVENGHQAWAYLQDMQsnIDLVLTEVFMHGgLSGIDLLGRIMNHEvcKDIPVIMMSSHDSMGTVLSCLSNGAADFLAKPIRKNELKNlw
B8YAP5_HORSP/45-159	VLLVETDDSTRQVVAALLRHCMYQVIPVENGHQAWAYLQDMQsnIDLVLTEVFMHGgLSGIDLLGRIMNHEvcKDIPVIMMSSHDSMGTVLSCLSNGAADFLAKPIRKNELKNlw
B8YAF4_HORVD/45-159	VLLVETDDSTRQVVAALLRHCMYQVIPVENGHQAWAYLQDMQsnIDLVLTEVFMHGgLSGIDLLGRIMNHEvcKDIPVIMMSSHDSMGTVLSCLSNGAADFLAKPIRKNELKNlw
B8YAQ7_HORSP/45-159	VLLVETDDSTRQVVAALLRHCMYQVIPVENGHQAWAYLQDMQsnIDLVLTEVFMHGgLSGIDLLGRIMNHEvcKDIPVIMMSSHDSMGTVLSCLSNGAADFLAKPIRKNELKNlw
B8YAR0_HORSP/45-159	VLLVETDDSTRQVVAALLRHCMYQVIPVENGHQAWAYLQDMQsnIDLVLTEVFMHGgLSGIDLLGRIMNHEvcKDIPVIMMSSHDSMGTVLSCLSNGAADFLAKPIRKNELKNlw
B8YAQ4_HORSP/45-159	VLLVETDDSTRQVVAALLRHCMYQVIPVENGHQAWAYLQDMQsnIDLVLTEVFMHGgLSGIDLLGRIMNHEvcKDIPVIMMSSHDSMGTVLSCLSNGAADFLAKPIRKNELKNlw
B8YAX2_HORSP/45-159	VLLVETDDSTRQVVAALLRHCMYQVIPVENGHQAWAYLQDMQsnIDLVLTEVFMHGgLSGIDLLGRIMNHEvcKDIPVIMMSSHDSMGTVLSCLSNGAADFLAKPIRKNELKNlw
B8YAN0_HORVD/45-159	VLLVETDDSTRQVVAALLRHCMYQVIPVENGHQAWAYLQDMQsnIDLVLTEVFMHGgLSGIDLLGRIMNHEvcKDIPVIMMSSHDSMGTVLSCLSNGAADFLAKPIRKNELKNlw
B8YB38_HORVD/45-159	VLLVETDDSTRQVVAALLRHCMYQVIPVENGHQAWAYLQDMQsnIDLVLTEVFMHGgLSGIDLLGRIMNHEvcKDIPVIMMSSHDSMGTVLSCLSNGAADFLAKPIRKNELKNlw
B8YAN3_HORVD/45-159	VLLVETDDSTRQVVAALLRHCMYQVIPVENGHQAWAYLQDMQsnIDLVLTEVFMHGgLSGIDLLGRIMNHEvcKDIPVIMMSSHDSMGTVLSCLSNGAADFLAKPIRKNELKNlw
Q32QD4_HORVD/45-159	VLLVETDDSTRQVVAALLRHCMYQVIPVENGHQAWAYLQDMQsnIDLVLTEVFMHGgLSGIDLLGRIMNHEvcKDIPVIMMSSHDSMGTVLSCLSNGAADFLAKPIRKNELKNlw
B8YAJ6_HORVD/45-159	VLLVETDDSTRQVVAALLRHCMYQVIPVENGHQAWAYLQDMQsnIDLVLTEVFMHGgLSGIDLLGRIMNHEvcKDIPVIMMSSHDSMGTVLSCLSNGAADFLAKPIRKNELKNlw
B8YAU9_HORVD/45-159	VLLVETDDSTRQVVAALLRHCMYQVIPVENGHQAWAYLQDMQsnIDLVLTEVFMHGgLSGIDLLGRIMNHEvcKDIPVIMMSSHDSMGTVLSCLSNGAADFLAKPIRKNELKNlw
B8YAP4_HORSP/45-159	VLLVETDDSTRQVVAALLRHCMYQVIPVENGHQAWAYLQDMQsnIDLVLTEVFMHGgLSGIDLLGRIMNHEvcKDIPVIMMSSHDSMGTVLSCLSNGAADFLAKPIRKNELKNlw
B8YAX6_HORSP/45-159	VLLVETDDSTRQVVAALLRHCMYQVIPVENGHQAWAYLQDMQsnIDLVLTEVFMHGgLSGIDLLGRIMNHEvcKDIPVIMMSSHDSMGTVLSCLSNGAADFLAKPIRKNELKNlw
B8YAT2_HORSP/45-159	VLLVETDDSTRQVVAALLRHCMYQVIPVENGHQAWAYLQDMQsnIDLVLTEVFMHGgLSGIDLLGRIMNHEvcKDIPVIMMSSHDSMGTVLSCLSNGAADFLAKPIRKNELKNlw
B8YAT1_HORSP/45-159	VLLVETDDSTRQVVAALLRHCMYQVIPVENGHQAWAYLQDMQsnIDLVLTEVFMHGgLSGIDLLGRIMNHEvcKDIPVIMMSSHDSMGTVLSCLSNGAADFLAKPIRKNELKNlw
B8YAP3_HORSP/45-159	VLLVETDDSTRQVVAALLRHCMYQVIPVENGHQAWAYLQDMQsnIDLVLTEVFMHGgLSGIDLLGRIMNHEvcKDIPVIMMSSHDSMGTVLSCLSNGAADFLAKPIRKNELKNlw
B8YAV9_HORSP/45-159	VLLVETDDSTRQVVAALLRHCMYQVIPVENGHQAWAYLQDMQsnIDLVLTEVFMHGgLSGIDLLGRIMNHEvcKDIPVIMMSSHDSMGTVLSCLSNGAADFLAKPIRKNELKNlw
B8YAN4_HORVD/45-159	VLLVETDDSTRQVVAALLRHCMYQVIPVENGHQAWAYLQDMQsnIDLVLTEVFMHGgLSGIDLLGRIMNHEvcKDIPVIMMSSHDSMGTVLSCLSNGAADFLAKPIRKNELKNlw
B8YAE7_HORVD/45-159	VLLVETDDSTRQVVAALLRHCMYQVIPVENGHQAWAYLQDMQsnIDLVLTEVFMHGgLSGIDLLGRIMNHEvcKDIPVIMMSSHDSMGTVLSCLSNGAADFLAKPIRKNELKNlw
Q32SF9_HORVD/45-159	VLLVETDDSTRQVVAALLRHCMYQVIPVENGHQAWAYLQDMQsnIDLVLTEVFMHGgLSGIDLLGRIMNHEvcKDIPVIMMSSHDSMGTVLSCLSNGAADFLAKPIRKNELKNlw
B8YAS5_HORSP/45-159	VLLVETDDSTRQVVAALLRHCMYQVIPVENGHQAWAYLQDMQsnIDLVLTEVFMHGgLSGIDLLGRIMNHEvcKDIPVIMMSSHDSMGTVLSCLSNGAADFLAKPIRKNELKNlw
B8YB00_HORVD/45-159	VLLVETDDSTRQVVAALLRHCMYQVIPVENGHQAWAYLQDMQsnIDLVLTEVFMHGgLSGIDLLGRIMNHEvcKDIPVIMMSSHDSMGTVLSCLSNGAADFLAKPIRKNELKNlw
B8YAX1_HORSP/45-159	VLLVETDDSTRQVVAALLRHCMYQVIPVENGHQAWAYLQDMQsnIDLVLTEVFMHGgLSGIDLLGRIMNHEvcKDIPVIMMSSHDSMGTVLSCLSNGAADFLAKPIRKNELKNlw
B8YAX4_HORSP/45-159	VLLVETDDSTRQVVAALLRHCMYQVIPVENGHQAWAYLQDMQsnIDLVLTEVFMHGgLSGIDLLGRIMNHEvcKDIPVIMMSSHDSMGTVLSCLSNGAADFLAKPIRKNELKNlw
B8YAZ6_HORVD/45-159	VLLVETDDSTRQVVAALLRHCMYQVIPVENGHQAWAYLQDMQsnIDLVLTEVFMHGgLSGIDLLGRIMNHEvcKDIPVIMMSSHDSMGTVLSCLSNGAADFLAKPIRKNELKNlw
B8YAP6_HORSP/45-159	VLLVETDDSTRQVVAALLRHCMYQVIPVENGHQAWAYLQDMQsnIDLVLTEVFMHGgLSGIDLLGRIMNHEvcKDIPVIMMSSHDSMGTVLSCLSNGAADFLAKPIRKNELKNlw
B8YAW0_HORSP/45-159	VLLVETDDSTRQVVAALLRHCMYQVIPVENGHQAWAYLQDMQsnIDLVLTEVFMHGgLSGIDLLGRIMNHEvcKDIPVIMMSSHDSMGTVLSCLSNGAADFLAKPIRKNELKNlw
B8YAS8_HORSP/45-159	VLLVETDDSTRQVVAALLRHCMYQVIPVENGHQAWAYLQDMQsnIDLVLTEVFMHGgLSGIDLLGRIMNHEvcKDIPVIMMSSHDSMGTVLSCLSNGAADFLAKPIRKNELKNlw
B8YAR4_HORSP/45-159	VLLVETDDSTRQVVAALLRHCMYQVIPVENGHQAWAYLQDMQsnIDLVLTEVFMHGgLSGIDLLGRIMNHEvcKDIPVIMMSSHDSMGTVLSCLSNGAADFLAKPIRKNELKNlw
B8YAP1_HORVD/45-159	VLLVETDDSTRQVVAALLRHCMYQVIPVENGHQAWAYLQDMQsnIDLVLTEVFMHGgLSGIDLLGRIMNHEvcKDIPVIMMSSHDSMGTVLSCLSNGAADFLAKPIRKNELKNlw
B8YAT4_HORSP/45-159	VLLVETDDSTRQVVAALLRHCMYQVIPVENGHQAWAYLQDMQsnIDLVLTEVFMHGgLSGIDLLGRIMNHEvcKDIPVIMMSSHDSMGTVLSCLSNGAADFLAKPIRKNELKNlw
Q32QD2_HORVU/45-159	VLLVETDDSTRQVVAALLRHCMYQVIPVENGHQAWAYLQDMQsnIDLVLTEVFMHGgLSGIDLLGRIMNHEvcKDIPVIMMSSHDSMGTVLSCLSNGAADFLAKPIRKNELKNlw
B8YAQ9_HORSP/45-159	VLLVETDDSTRQVVAALLRHCMYQVIPVENGHQAWAYLQDMQsnIDLVLTEVFMHGgLSGIDLLGRIMNHEvcKDIPVIMMSSHDSMGTVLSCLSNGAADFLAKPIRKNELKNlw
B8YAM9_HORVD/45-159	VLLVETDDSTRQVVAALLRHCMYQVIPVENGHQAWAYLQDMQsnIDLVLTEVFMHGgLSGIDLLGRIMNHEvcKDIPVIMMSSHDSMGTVLSCLSNGAADFLAKPIRKNELKNlw
B8YAR3_HORSP/45-159	VLLVETDDSTRQVVAALLRHCMYQVIPVENGHQAWAYLQDMQsnIDLVLTEVFMHGgLSGIDLLSRIMNHEvcKDIPVIMMSSHDSMGTVLSCLSNGAADFLAKPIRKNELKNlw
B5KW98_TRITU/37-151	VLLVETDDSTRQVVTALLRHCMYQVIPAENGHQAWAYLQDMQsnIDLVLTEVFMHGgLSGIDLLGRIMNHEvcKDIPVIMMSSHDSMGTVLSCLSNGAADFLAKPIRKNELKNlw
A7J5U2_WHEAT/34-148	VLLVETDDSTRQVVTALLRHCMYQVIPAENGHQAWAYLQDMQsnIDLVLTEVFMHGgLSGIDLLGRIMNHEvcKDIPVIMMSSHDSMGTVLSCLSNGAADFLAKPIRKNELKNlw
A7J5S8_WHEAT/40-154	VLLVETDDSTRQVVTALLRHCMYQVIPAENGHQAWAYLQDMQsnIDLVLTEVFMHGgLSGIDLLGRIMNHEvcKDIPVIMMSSHDSMGTVLSCLSNGAADFLAKPIRKNELKNlw
A7J5T4_WHEAT/37-151	VLLVETDDSTRQVVTALLRHCMYQVIPAENGHQAWAYLQDMQsnIDLVLTEVFMHGgLSGIDLLGRIMNHEvcKDIPVIMMSSHDSMGTVLSCLSNGAADFLAKPIRKNELKNlw
A7J5U5_AEGTA/34-148	VLLVETDDSTRQVVTALLRHCMYQVIPAENGHQAWAYLQDMQsnIDLVLTEVFMHGgLSGIDLLGRIMNHEvcKDIPVIMMSSHDSMGTVLSCLSNGAADFLAKPIRKNELKNlw
A7J5U1_WHEAT/34-148	VLLVETDDSTRQVVTALLRHCMYQVIPAENGHQAWAYLQDMQsnIDLVLTEVFMHGgLSGIDLLGRIMNHEvcKDIPVIMMSSHDSMGTVLSCLSNGAADFLAKPIRKNELKNlw
B5KVP8_TRITU/40-154	VLLVETDDSTRQVVTALLRHCMYQVIPAENGHQAWAYLQDMQsnIDLVLTEVFMHGgLSGIDLLGRIMNHEvcKDIPVIMMSSHDSMGTVLSCLSNGAADFLAKPIRKNELKNlw
A7J5S9_WHEAT/40-154	VLLVETDDSTRQVVTALLRHCMYQVIPAENGHQAWAYLQDMQsnIDLVLTEVFMHGgLSGIDLLGRIMNHEvcKDIPVIMMSSHDSMGTVLSCLSNGAADFLAKPIRKNELKNlw
A7J5T2_WHEAT/37-151	VLLVETDDSTRQVVTALLRHCMYQVIPAENGHQAWAYLQDMQsnIDLVLTEVFMHGgLSGIDLLGRIMNHEvcKDIPVIMMSSHNSMGTVLSCLSNGAADFLAKPIRKNELKNlw
A7J5T3_WHEAT/37-151	VLLVETDDSTRQVVTALLRHCMYQVIPAENGHQAWAYLQDMQsnIDLVLTEVFMHGgLSGIDLLGRIMNHEvcKDIPVIMMSSHNSMGTVLSCLSNGAADFLAKPIRKNELKNlw
B5KVP5_TRITU/40-154	VLLVETDDSTRQVVTALLRHCMYQVIPAENGHQAWAYLQDMQsnIDLVLTEVFMHGgLSGIDLLGRIMNHEvcKDIPVIMMSSHDSMGTVLSCLSNGAAEFLAKPIRKNELKNlw
B8B6B7_ORYSI/63-177	VLLVESDDSTRQVVSALLRHCMYEVIPAENGQQAWTYLEDMQnsIDLVLTEVVMPGVSGISLLSRIMNHNicKNIPVIMMSSNDAMGTVFKCLSKGAVDFLVKPIRKNELKNlwq
B9FV24_ORYSJ/63-177	VLLVDSDDSTRQVVSALLRHCMYEVIPAENGQQAWTYLEDMQnsIDLVLTEVVMPGVSGISLLSRIMNHNicKNIPVIMMSSNDAMGTVFKCLSKGAVDFLVKPIRKNELKNlwq
PRR37_ORYSI/64-178	VLLVDSDDSTRQVVSALLRHCMYEVIPAENGQQAWTYLEDMQnsIDLVLTEVVMPGVSGISLLSRIMNHNicKNIPVIMMSSNDAMGTVFKCLSKGAVDFLVKPIRKNELKNlwq
PRR37_ORYSJ/64-178	VLLVDSDDSTRQVVSALLRHCMYEVIPAENGQQAWTYLEDMQnsIDLVLTEVVMPGVSGISLLSRIMNHNicKNIPVIMMSSNDAMGTVFKCLSKGAVDFLVKPIRKNELKNlwq
D7SI84_VITVI/35-144	ILLCDTNAGSCKEVASLLKECSYQGSTGEAIHVLSSEGpsIDIVLAELDLPMANCLKMLKYITEDQelRCIPVIMLVTEDKISMIANCLRYGAVDYLLTPLGINELLNls
A5AF02_VITVI/35-145	ILLCDTNAGSCKEVASLLKECSYQGSTGEAIHVLSSEGpsIDIVLAELDLPMANCLKMLKYITEDQelRCIPVIMLVTEDKISMIANCLRYGAVDYLLTPLGINELLNlsi
D8SY34_SELML/16-129	ILLCDKDSATAQEVKELLCRCSYQVSVVKTARQVVEVLniTDSKVDLVLSEVELPNGRGFKMLKHIvKSENfKHIPIVMMSARDEMAVVVKCLKLGAADYLVKPLRINELLNlw
D8QX92_SELML/16-129	ILLCDKDSATAQEVKELLCRCSYQVSVVKTARQVVEVLniTDSKVDLVLSEVELPNGRGFKMLKHIvKSENfKHIPIVMMSARDEMAVVVKCLKLGAADYLVKPLRINELLNlw
F1DJY9_MAIZE/26-139	ILLCdGDATSSREVLRLLCNCSYHVTCAKSPRQVINILNYEGgeIDIILAEVDLPVSKCFKMLKYIaRNKDlRHIPIIMMSNRDEVSVVVKCLRLGAAEYLVKPLRTNELLNlw
C5XXQ3_SORBI/36-149	ILLCdGDATSSREVLRLLCNCSYHVTCAKSPRQVINILNYEGgeIDIILAEVDLPVSKCFKMLKYIaRNKDlRHIPIIMMSNRDEVSVVVKCLRLGAAEYLVKPLRTNELLNlw
B6SVD1_MAIZE/26-139	ILLCdGDATSSREVLRLLCNCAYHVTCAKSPRQVVNILNYEGgeIDIILAEVDLPVSKCFKMLKYIaRNKDlRHIPIIMMSNRDEVSVVVKCLRLGAAEYLVKPLRTNELLNlw
E9L0A4_MAIZE/26-139	ILLCdGDATSPREVLRLLCNCAYHVTCAKSPRQVINILNYEGgeIDIILAEVDLPVSKCFKMLKYIaRNKDlRHIPIIMMSNRDEVSVVVKCLRLGAAEYLVKPLRTNELLNlw
E3VJR0_MAIZE/30-143	ILLCdGDASSSREVLRLLCNCSYHVTCAKSPRQVINILNYEGgeIDIILAEVDLPVSKCFKMLKYIaRNKDlRHIPIIMMSNRDEVSVVVKCLRLGAAEYLVKPLRTNELLNlw
B8AFH0_ORYSI/30-143	ILLCDSDPSSSREVLRLLCNCSYQVTCAKSPRQVINVLncEAGEIDIILAEVDLPVSKCFKMLKYIaRNKElRHIPIIMMSNRDEVSVVVKCLRLGAAEYLVKPLRMNELLNlw
PRR1_ORYSJ/30-143	ILLCDSDPSSSREVLRLLCNCSYQVTCAKSPRQVINVLncEAGEIDIILAEVDLPVSKCFKMLKYIaRNKElRHIPIIMMSNRDEVSVVVKCLRLGAAEYLVKPLRMNELLNlw
Q0DZH6_ORYSJ/30-143	ILLCDSDPSSSREVLRLLCNCSYQVTCAKSPRQVINVLncEAGEIDIILAEVDLPVSKCFKMLKYIaRNKElRHIPIIMMSNRDEVSVVVKCLRLGAAEYLVKPLRMNELLNlw
F2E201_HORVD/33-146	ILLCDSDPDSSQDVLRLLCNCSYQVTCAKSPRQVINVLNCEGaeIDIILAEVDLPVSKCFKMLKYIgRNKElRHIPIIMMSNRDEVSVVVKCLRLGAAEYLVKPLRMNELLNlw
F2EJQ7_HORVD/33-146	ILLCDSDPDSSQDVLRLLCNCSYQVTCAKSPRQVINVLNCEGaeIDIILAEVDLPVSKCFKMLKYIgRNKElRHIPIIMMSNRDEVSVVVKCLRLGAAEYLVKPLRMNELLNlw
C0SNP3_SOYBN/30-143	ILLCdNDSKSSQEVFTLLLRCSYQVTSVKSARQVIDALnaEGQHIDIILAELDLPMKKGMKMLKYIaRDKEfRRIPVIMMSAQDEVSIVVKCLRLGAADYLVKPLRTNELLNlw
Q56TL2_CASSA/34-147	ILVCDNDAKSLEEVSTLLLKCSYQVTSVRSARQVIDALNAEGanIDIILAELDLPLAKGMKLLKYInRDNDlRRIPVIMMSAQDEVSVVVKCLRLGAADYLVKPLRTNELLNlw
B9RLV6_RICCO/24-137	ILLCDNDSKSSEEVFTLLLKCSYQVTSVRSARQVIDALNAEGpdIDIILSEVDLPMNKGMKMLKYItRDKElRRIPVIMMSAQDEVSIVVKCLRLGAADYLVKPLRTNELLNlw
B9N4C8_POPTR/27-140	ILLCDNDAKSSQEVFTLLLKCSYQVTSVRSARQVIDALNAEGpeIDIILSEVDIPMTKGMKMLKYImRDKDlRRIPVIMMSAQDEVSIVVKCLRLGAADYLVKPLRTNELLNlw
Q6UEI7_MESCR/31-144	ILLCDNDSKSCEEVFGLLSNCSYQVTAVRSARQVIDALNAEGpdIDIILSEVDLPTKKGLKMLKYImRDRDlQRIPVIMMSTQDEVSLVVKCLRLGAADYLVKPLRTNEMLNlw
APRR1_ARATH/21-134	ILLCDNDSTSLGEVFTLLSECSYQVTAVKSARQVIDALNAEGpdIDIILAEIDLPMAKGMKMLRYItRDKDlRRIPVIMMSRQDEVPVVVKCLKLGAADYLVKPLRTNELLNlw
D2KK85_BRACM/23-136	ILLCDNDPNSLGEVFTLLSQCSYQVTSVKSARQVIDALNAEGpdIDIILAEIDLPMAKGMKMLRYItRDKDlRRIPVIMMSRQDEVPVVVKCLKLGAADYLVKPLRTNELLNlw
D2KK90_BRACM/21-134	ILLCDNDSKSLGDVFTLLSQCSYQVTSVKSARQVIDALNAEGpdIDIILAEIDLPMAKGMKMLRYItRDKDlRRIPVIMMSRQDEVPVVVKCLKLGAADYLVKPLRTNELLNlw
D7MUK2_ARALL/21-134	ILLCDNDSKSLGEVFTLLSECSYQVTSVKSARQVIDALNAEGpdIDIILAEIDLPMAKGMKMLRYItRDKDlRRIPVIMMSRQDEVPVVVKCLKLGAADYLVKPLRTNELLNlw
D7SI79_VITVI/27-140	ILLCDNDTKSSDEIFTLLCGCSYQVTSVRSARQVIDALnaEGHDIDIILAEVDLPMTKGMKMLKYImRDKElRRIPIIMMSAQDEVSVVVKCLRLGAADYLVKPLRTNELLNlw
A8J3A1_CHLRE/1505-1620	ILVVDSKAVSRQTTTQLLRECAYQVTAVKTAREGLQKLiEAEHganFDLVLKEHEPPSANACRLLKRMAKTEglTRTPVVVTSSQDERETVMSCLSLGAIDYLIKPLRQNELRHiw
E1Z699_9CHLO/8-124	vLVIDNTSARASTLRLLEAAGYSTVEAQSGGSALQLLEERAaatgspdVDVILKNHDPPGSNAVRFLHRLSEHPslRSIPTVVVSNQDSREVVLKCLSSGAVDFWVRPLRPNEVhml
Q6X1T9_POPCN/1-61	cMPGMTGYELLKKIKESSsfREIPVVIMSSENVMARIDRCLEEGAEEFIAKPVKLSDVkrl
C3UZM9_VITVI/1-53	ELLKKIKESStfRETPVVIMSSENILTRIDRCLEEGAEDFIVKPVKLSDVkrl
D7UBP4_VITVI/11-131	VLAVDDSIIDRKWIEKLLKTSSFQVTVVGSVSKALEFLglqkaEQrnhhqgtkVNLIITYYSMPGMTGYDLLKKIKESTslKGIPVVIMSSENIPSRINRCLEGEKDFFLKPVQLSDvnkl
B8A3H8_MAIZE/1-60	MPGMTGYDLLKRVKGSSslKDIPVVIMSSENVPARISRCLQDGAEEFFLKPVKPADMKKl
B8AFS7_ORYSI/1-49	mqessKlKKIPVAIMSSENVPTRISRCLEEGAEDFLVKPVRPSDVsrlf
C5YKB3_SORBI/26-139	VLIVENCQVDYFVTSYLLRGHNVQVIAVQGPLQALELLNAEHnVKLILSNYWMPNMTGYDLLMEMKKSPklSHLPVVITSFDKSPEVVKKCLDGGAKDYIIKPIKHADVprils
C4J5V9_MAIZE/1-60	MPEMTGYDLLKAIKALSspNPIPVVVMSSENEPQRISRCLTAGAEDFILKPLKTKDvqrl
A5BC46_VITVI/523-632	VLVVDCDPTCLMIVSGMLRALTYEVLTVDRAVDALAMTLEGGcgVDLVMTELHMPDMYGLDLLDEIRRTSKLPVVIMSADSNEDVMLKSLRRGAEYYLVKPVLMEDVtnf
A5BC46_VITVI/23-145	VLVVDCDPTSLMTISGMLRALTYQVVTVERVTDALAMILERKdeVDLVMTELHMPDMDGLQLLDEIQKTSKLPVVnffffldgngnpVMSADAEEDAMLRSLNKGATYYMXKPVEMGSIknlw
APRR8_ARATH/16-123	VLLLDSDATCLANLSEMIRKCGYKVVATTRADDLPLIINNKDkkIDLVLAEFRLIEMNKYELLEKIRSICEIPVVVSGAHVKDAIVECLCRGAKLCLEKPLMENdfki
B9RDJ9_RICCO/21-130	ILVVDCDSACLAIVSKMLYISGYKVITAKRATDALHILRERQyeLDLILTEVHLPDMDKYELLETMAEVSCLPIVILSADDDENAMLGCLFKGAVFYLLKPITMNDVksl
B9IC77_POPTR/25-135	ILVVESDPTCLRIVSKMLQAFGYEVTTATRATDALRILREKEdeINLILIETRLPDMNQYEILETLGELSSLPIVVFSADNNESAMLGCLYKGAALYLMKPIIKNDVknlw
B9GPU2_POPTR/25-136	ILVVESDPTCLRIVSKMLQAFGYEVTTATRATDALHILREKEdeINLILIETHLPDMDQYEIIETVRAMSSSLPIVVFSADNNVSAMLGWLYKGAALYLMKPIVKNDVknlw
Q15FC6_STRAF/1-59	MPDMDGFKLLEQVGLEMDLPVIMLSANSDPKLVMKGVTHGACDYLVKPVRIEELRNiwq
C2MG54_BACCE/1-37	MVTARDQTVDVVQGLKIGADDYVTKPFHEEELFARIe
C5Z637_SORBI/12-89	VLAVEDDCVCCKVLERKLKYYNYNAIMVMNAQMVLDMLRERKdgnwFDLVISNVIIPNMDGFNLLKLIGLemdlpvtt
C5Z636_SORBI/12-144	VLAVEHDRVCRKVLERQLQYCNYNATMVTNAQTALDMLRERKeygnqFDLVISNVVMPKpnMDGFKLLELIgLEMDlPVicnkalaqtyflhfyGTLYVLSANSETQTIMKGIKHGACEYMVKPVRLEQLRgi
C5Z634_SORBI/35-130	VLAVEHDRVCSKILERQLKYCNYNATMVTNAQTALDMLRERKeygnqFDLVISNVAMPKpnMDGFKLLELIGLEMDLPVInsevatrggncmsaar
Q7X532_9BACL/1-38	IVLSAFGQEDTTQRAVELGASYYILKPFDLNVLVDRIR
Q00UB8_OSTTA/1-59	MPDVDGFKLLEIIQFELNLPVLMMSANSDSSVVLRGIIHGAVDYLLKPVRIEELRNiwq
Q1W4D7_STRAF/1-59	MPDMDGFKLLEHVGLEMDLPVIMMSADDSKNVVMKGVTHGACDYLIKPVRMEALKNiwq
D7J2B2_9BACE/1-39	mIMLTALGTTEDIVKGLDAGADDYLVKPFSFQELEARIK
D7MNQ4_ARALL/41-152	mLVFDEDSSHLQMLETNLQKFQYQVTICNEENKAMYALRNHRnrFDIAIIQGNNSDGDMFRFLSEIGSEMDLPIIIISEDKSVQSVMKWMINGATDYLIKPIKPEELRiifk
APRR4_ARATH/44-155	VLVFDEDPSYLLILERHLQKFQYQVTICNEVNKAMHTLRNHRnrFDLAMIQVNNAEGDIFRFLSEIGSEMDLPIIIISEDDSVKSVKKWMINGAADYLIKPIRPEDLRivfk
Q6AU68_ORYSJ/27-156	vllidesttylkiitklllncgykgltvtnfeityvwRVDEVTPKTAARDAVEELHenpwsYDMVLTEVHAPAgIDGFNLLQYAGTDMDLPVVVFSADDDKRTVLKCVNSGACDYLVKPLRHEELKNiwq
B8AY09_ORYSI/2-94	atsnvtpkTAARDAVEELHENPwsYDMVLTEVHAPAgIDGFNLLQYAGTDMDLPVVVFSADDDKRTVLKCVNSGACDYLVKPLRHEELKNiwq
A2Y4D9_ORYSI/27-139	VLLIDESTTYLKIITKLLLNCGYKVTPKTAARDAVEELHENPwsYDMVLTEVHAPAgIDGFNLLQYAGTDMDLPVVVFSADDDKRTVLKCVNSGACDYLVKPLRHEELKNiwq
F2EE49_HORVD/23-134	VLAVDDDPVYLRTLTQTLRRCGYEVTAKPSPAEALKELEKNPdgFDFVMTAALTRGrgMDGFDLLNRIGERYPVVILFSGEESMETRRRGTQGGACYLAEKPMRDTQIYmiw
F2EK48_HORVD/23-134	VLAVDDDPVYLRTLTQTLRRCGYEVTAKPSPAEALKELEKNPdgFDFVMTAALTRGrgMDGFDLLNRIGERYPVVILFSGEESMETRRRGTQGGACYLAEKPMRDTQIYmiw
Q5UZG8_HALMA/7-113	VLHVDDDPAVVEAATGALKqaHCGITVETETNVADGLKRLDEGTFDCVIAGYDLPGQTGVEFLDAVRKQSPDMPFVLFTTEGNEAAASDAISAGVTEYLRadggaep
E7QWT4_9EURY/21-131	ilfvehetdiarsLDRQHDDLTVHVESSVTACLSRLGEEAIDCIVSNYHLPDSTGLDLLETVRDDHPNLPYVVFTGDGSERIASEAINLGVSDYIPETTidGTDDLRKRiv
E4NUG0_HALBP/67-179	ILYVDDNNEHRDLVADALVqfDERFDVILERGASDAIDRLAADDeaIHCLISEYELPDQTGLELLATVREEFPQLPFILFTGVGSEALASEAISMGVTEYLPKRYEETqherl
Q5UXE0_HALMA/39-150	vlyvdadcddITVVTETLSgsPDEFTVTVCETADDALTSLENASYDCVVSEYRLPDRDGIELLRAVRDQSFDLPFLLFTDDGDESVASNAISAGVTDYMTKTPlseqtellr
D4GZT0_HALVD/15-124	VLLVDDTESAADTMSALSGCDRLDVAAVDAPTAAVDAHAESPFDCIVTEFEFDGTGGLDALLRVRELPNPPPVILFTRLDSEETVREAVAAGVADVVDKRPTDAQIavla
A7U0Y3_9EURY/15-118	egsdrIETALGAAGFDVTRTDTAASAVAKATTGEYDCVVSEYALDGDDGVALATAIEESDAGVPVVMFTETDEEGVPEAAFENGVDRFLQKNGsasidklvsdv
D3ST72_NATMM/6-113	VLLVEDSEFITEHVSTALEsAHGFDVDAVTTGEATRATLADEAqsFDCIVSSYELPDETGIDLAASLEEESVPFVLFTGNPLEPLVDEALSAGVSAFVSKSTHatgem
Q5V0E2_HALMA/6-111	LLLVEDSDFLGTQLQDALRGYNFAVAVVSTAREAARHVAQNEVDCVVTNYDLPDETGIALARDLPDSLPVLLLTTTELKSIAAEALEAGVTDFVHKDnivgemniv
Q3ITV1_NATPD/6-116	VLLVEDSGFMASHVSGTLEaAHGMDVRVAETAAEARQRLRDNDIDCLVVNTQLPDENGVEFVRSIQQSAdlPSMPSLLFTGEFLEDVAAEAFDAGVVDVVSKEHhagdsmv
D2RPK9_HALTV/6-129	vlyvdpDETARRRLSRDLAagaaDPAIDVEGVATAAALRDALADESsaYACVVTEYRLDGldadMDALTLYDSLRADGlATVPFVLYTADGSETLASEAITAGFSGYVPKGrtdsverlreqlr
C7P3W2_HALMD/24-129	dpdtdSTVRDSFGDSGPFRVTHVADAATALAHVTDGSTDCVVSEQDLPDGSGLSLLRSIRRRAPSLPFVLFTDDGSETVASEAIDADVTGYLRRTPLEEQlptlvt
C7P454_HALMD/10-122	VLHVDRDPQVRHAVAARLADDDIVVESVSTSEAAVEELADGRFDCVVSGHDESALDSVALLETVRSEYPDLPFLLCTDAGSEALASEAVAAGVTEYLPRDGddgyralvdrve
Q3IMK7_NATPD/44-134	dsvskrLSdADGLAVETVDSAQAALDYLEAHRVDGVVCRHAPPTLDGLALLSRLDSTLPVVLVAADGSERLASDAIAAGVADYVPLPddgd
D2RXG1_HALTV/26-123	ldsfdsrrseerVSSATAALEALETESVDCVLTPQSVADATGLELVERIRDRDPDVPIVLAPREGNggESLAGDAIAAGVTEYVPADRDASTLETAVe
BAT_HALSA/32-128	aacdldedGRFDVTQIRDFVAARDRVDDPDIDCVVAVHEPDGFDGVAFLEAVRQTHAEFPVVVVPTAVDEDVARRAVDADATGLVPavsedataaia
B0R5N6_HALS3/32-128	aacdldedGRFDVTQIRDFVAARDRVDDPDIDCVVAVHEPDGFDGVAFLEAVRQTHAEFPVVVVPTAVDEDVARRAVDADATGLVPavsedataaia
C7NQJ0_HALUD/7-118	vllVAGSVDAETAPATALErvADRLAVESVPDADAGVDALAASGYHCVVASDDIPDTTGIEFFEAVRADHPDLPFVLITDVDSPAAASEAISAGVTDYVRRPDGPDaysela
Q3ITL1_NATPD/10-122	llavgdspdspVAAVTELVQvDGRFIIETVPDAETGLDRLGSGSFDCVVATPELPTVDVIEFLRTVRRAHPNLPVVLLTNAEADGFTERALNAGATDVVPAAAgatlletrie
D4GV24_HALVD/10-119	llvaadsgvaaAVTEAVRRRLPRVDIEEVRTAAAGLTLLDDADADAgFDCVVSADDVGATDALEFLAAVRKRDAALPFLVVAGGDCEVTASDALDAGVTDYVrvrgpery
D8JAI6_HALJB/11-114	vlyvgdPEAAARTRRAIEsdRRAFEVRTATDDDLTRLTESSIDCILGEHDPPETDGLALLDRVREVDAALPVFLRVDDEDAVETAISAGVTDVLPAEIEPRrga
E7QR42_9EURY/17-128	vlvvgdpnwrtplvadLSAaDETLVTTAARGHDGYEWLTAQPgeVDCIVCSLDLADMSGVRFLEVVRAAYPDLPVVLLASDGDEATASRAVAADVTEYVPVDdrpsltddll
Q3IS74_NATPD/5-112	VLCVDTPDRVSTVTDAVAAGDDLNAVSATSVSDATEVLIDDPVVCVVTAYDLSDGTGLDIVGAIREHAPQTPCVLFTDASPGEIDTAAFEETIVEYLNRDLPDaderl
C7P4I9_HALMD/29-107	hgtdgadFETANLDCAVVEAALGDDDGIDALRALRERAPSLPVVLCTAVADGTVGAAATRHGVTEYVPRDgavrvadrv
Q5V234_HALMA/17-112	adtaipdapVSVTAVATVTDALSELAEHGYDVVVCEQHLSGsETGLDVLAAIREQYDALPVVLCTAEPDGTVAARATRLDVTEYVPRsevsltdrv
Q3IR25_NATPD/7-118	VLCVGDGAPVQDATTRLEReDDSITVETETKAADALAAVEERQPDCVVSGYALPEADGVELLSSVREVAPGLPFVLIADTIPEADAQRAISLDVTDYFCTDVGaareellte
C7NWI0_HALMD/18-117	prdHLEAAGFEVESVVGAADARAAVRENRsIEVCVTRYEVPRADGIEFQGGLAVVDaveaerPSLPVILFTRMANRDVAREVSGRDLFDYIPiqsgdapy
Q5V3X1_HALMA/11-124	rspSQDRAAISMLRDSDLTVHEFDGVRDLECALGDYDTDCVVTNCEVENPdgtqylGGLTLIDRLQRNHPELPVVLFAEVTNGDIAREAYSRDVFSYVPSTVSDahqrllarvd
D8J3W4_HALJB/12-119	llvgddgwlstvsaaldspRTSVASDIGEARSRLDNVPVDCVISALSPPDGSAIDLLRSIREDRPHLPVVIYARSGDEECASAAIGAGATDYLPADStSPAELRDRaa
C7NQ02_HALUD/14-120	VLYVNDDRSFGDLVRTKLSRCGEIDVETATAAETAMEKLATTEFDCVVTSYALPDGTGIDLLEQIQAEHDDLPTVLFTGRGSEEVASRATRADVSDYIPirpnqesf
C7P511_HALMD/14-122	lLYVNDDTDFVDLARAKLQshSSAFEISTAGTVAAARDQIETAAIDCVVTSYSLPDGTGIELIEQIRSADTELPTILFTGRGNERIASEATQAGVSDYIPLRadqhnfe
Q9HMY1_HALSA/14-119	VLYVNDDDDFAELTRRKLQsaPASFTVTTVGTAADALARLDESAIDCVVTSYSLPDTTGIDLLERIHDTDHDPPTILFTGRGSERIASEATRAGVSDYLPihagqr
B0R7M6_HALS3/14-119	VLYVNDDDDFAELTRRKLQsaPASFTVTTVGTAADALARLDESAIDCVVTSYSLPDTTGIDLLERIHDTDHDPPTILFTGRGSERIASEATRAGVSDYLPihagqr
Q5V6I8_HALMA/14-120	VLYVNDDGDFAELAQTKLRniSSDFDVTAVGTIEAALDLLATSAIDCVVTSYSLPDGTGIDLLDRLQAEQDERPTILFTGRGSERIASEATQAGVSDYVPvragqns
E4NUL6_HALBP/14-126	VLYVNDSYAFTDLVCEDIEttNSEINCVTAECVGEALEILSSHPIDCVVTAYELPDRTGIDLIESIRAEDDELPVILLTEQGNENVATAATQADVTDYIPIRSDVDDCnllin
D4GPF6_HALVD/14-123	VLYVNSDPAFAELVQTKLQqtSPEIDCVSADGIDEALHRLASDRVDCIVTAYSLGDSDGIGLTESIRQENDEIPILLFTGKGSEYIASEATRAGVSDYIPVRSERdnftl
E4NUN1_HALBP/11-123	vLYVNTDEDFTELVqTKLCQaDADIEFIHATNARTAVETVSVERIDCVVTAYSLADETGIDLTESIRQQDEDLPIVLFTGQGSEEVASESTRAGITDYITIRTDRDNfellvh
Q3IUJ5_NATPD/1-88	mcADTAAAALDRLDNDHdngsIDCVVSAYDLPGDDGIALLHAVRERYPDLPFVLRTDAGSEAVASEAVSAGVTDYVRAGVDegqslae
E7QPR5_9EURY/19-118	pdrlaDAIDYLSVVEARTTDEALDVLSERRIDCVISAYALPDSDGIELLHAVRQTRLNLPYILCTESGSEKIASRAISAGVTEYLRAgDTDPETLAKRVe
B9LNK3_HALLT/23-128	VLLVADELAVGDRAAAGIEdrADRFEVTRAEDAAEGLSVVDRKPVDCVVSGYDLPGMDGVEFLRTVRERVGDLPFVLFTARGSEAIASEAVAAGVDEYLPvggdnd
C7P572_HALMD/20-115	vddaatafderttlLRADTADAALTLVAEQSPDCLVTAYDLPDSTGVALLGDVRDVAPTLPVVVGAADGSESAASDAIAAGVDDYVVideaadrps
Q5V6I5_HALMA/19-125	ttwsepfsEALTaSTEATIRTVETTSEALDTVRQRSVDCLVTGASLDDESGIGLVRQLQESAPALPVVLGTTDGSEALASEAIEAGVSDYVPltgtdglridelier
D8JCJ8_HALJB/13-123	vlLVGTSEWVTQFATVVNTQTDATVQRVQTKAEALEVFQRETIDCLISEYAPEETTGLDLLREIRTETTALPVIVGTASGSEAVASEAIGAGVTDYVALTESTDQLVADll
E7QUG1_9EURY/1-114	mlHVDTDEDFLRLARETLErEDDIEDVIGVTNADDAVEWLFERDvdIDCLVTEYELRDGSGLELLETVRERRPYFPFIVFTGTGSEDVASHAISAGATNYLQKGTSGARFvtla
E4NQB3_HALBP/13-124	VLYVDGDSDYADRVRSSLVreSLPFDVQTAPDAECALEHLRESDdVHCIVSEYQLPDTTGLAFYDRVREFSSDLPFILFTASGSEEIASDAVSAGVTDYLLKREGSDQfevl
E7QV97_9EURY/9-120	VLYVNDDTEMLDRAATFLEreSKQLRLRTATSGEEALCTLRADDIHCLVSEYVLPGMDGVSLLESVREGFPTLPFILFTDAGSETVAGRAISAGVTDYLQKEASTEQyavla
E1RGG2_METP4/6-107	IIYIDDDPHLLEIGKSFLEqSWEFSVKTFTCASEaAGDMLSGEHADVIISGSLDGISIFHTLRQHGITTPFILFTGDGRENTTINALtgenvfnvrkvgspe
A7I4Y5_METB6/4-116	VLYVEPDARMQEEVRGFLEsDPGIRVVTLGSAYEALDLIRERRFDVIVSESCLPVTDGQAFLEVLRLGRkESTPFIIFAKKSSHNDAIRALNTGATYYLLKGTDPEKVfpvlr
D1Z0I2_METPS/4-115	VLLVDDKLEFRDMAKKMLErGGGLGVVATGSAEHALEMLKNRTFDMIIASSELRGMNGIELLDALRALGTDTPTIIYGSQGGEKVVVRALRGGAEFFLQKSGDPRsqfmelr
E1RD35_METP4/16-127	VLYIDESSPIPEKGRLVLKEKGSISVEACESEKDALRILSKKKFDAIVAGCITSGCNGTSFISRLRESGDETPVIIFTPKGHEDNVISTLNSGADYYIQRDGDPETLYAgls
E1RCX3_METP4/16-125	vlyidtdspdfkKTKSFHKDTEFNVEVCENTDNAVKILNMTNFDAIVAGHGVPLDDALSLLRTIRDNEDNTPFIFFSGMDEEEVIVEALNAGADLYLKITkdpesqlgel
A7I730_METB6/4-116	lLYVDNNPDTCTIVAALCERIGSFTVKILNSGESALEWLQTSSADAIVSEYDMQGcMNGIMLLRELRSRGTSTPFILFTANDSRTVRKKAYRYGVFSVISKAslgkkplhrli
A7I8S2_METB6/4-110	VLFVDDNTEFLAQFRPVLEKTGEMKLEVVASTKQAIEKLKNRAFDVIVCYedispvngIDfVPDMDGVGFLRYLRSMGNPTPVLLFHRKSESRVAfaevsngseiai
E1RKH3_METP4/4-105	VLVVDNENPILDINKADLEnNPGFSIDAVKSAHDALERMKSSRYDVVIFNYQIPETDGPDFLKTVRNGGFEMPLIIFTGRSSGDIVRGTLNERADlfpgtdg
Q2FKW4_METHJ/4-115	llcvgdgkgplsryiqilsqspnISLDFSLTYHETLSKLKSVSYDGVLAAYHLPEMNGIDLLHHVRELFGDLPFILYTGAEKEDIANDALSYGADLCLTDYIDIrfertrli
C9NU61_9VIBR/22-143	VLVVDESTLFAQSIKKMLMQLKVddKSITHASDTKLAAKYLRESKdsgsyFDVIICSFNFKSqPQGREFFRYLEKEQvrAHLTALIITDNATDIDTVRQIDAFlPDGFIAKPFNHNQFLSkf
Q1PY06_9BACT/6-113	ILIVHETRILRTLLKTYLIsaLNDVVIIEAPSAAEALEKFKEQKFEVIICGMQFKQANGIALFKELKNEEinKDTPFIIVTSTGSkENDIQhyflspftpielrekin
F2GB27_ALTMD/16-131	VLVIDNQGLVHDVVASALHEIGIKNVSSAFNAFHAKRLCEARQFDFVLLSFNVSHdKDGFHLFEELKHLNhinDTTTVVFLSAETSPELVNCIVELQPDDFWVKPLQRNKIESRLd
Q15WE4_PSEA6/1-96	mGIENVRCAQNAFYALRLCEHISFDIILVAFDVRSdKDGFNLLEEMRFKGyiaKTTSVVFLSADTSAELVNCVIELQPDDFWVKPLDKSRVAQRIn
A4CFR1_9GAMM/11-126	VLIVDDQPLAQIYMKQSLESIGFRELTCAEHAHSAIRLCEKQKFDLILCSYNLGRdKDGYHLYEELKKKRlvrQSTGFIFISAETDASLVRSVVELQPDDFLAKPFVLRELSTRIe
E6RMR5_PSEU9/20-135	ILIVEEQPLAQSYMKQSLEKIGFGHMRFADHALAAKEQCLHEEFDLVICSFNLSKrQDGYQLYEELRAKAlikHSTGFIFTSAETSGELVHSVLELQPDDFLVKPFSVQELRVRIe
Q3IKB3_PSEHT/11-126	ILIVEEQPLAQSYMKQSLEKLGFGQLRFADHANSAKEQCINEQFDLIVCSFNLNKhQDGYQLYEELRIKQlikSSTGFIFISAETSGSLVHSVLELQPDDFLVKPFTAQELKIRIe
A0Y6D6_9GAMM/11-126	ILIVEEQPLAQSYMKQSLERLGFRQLSFADHANSAKEQCLSESFDLIVCSFNLNKhQDGYQLYEELRVKKlikNSTGFIFISAETSGSLVHSVLELQPDDFLVKPFTGQELKTRIe
Q15RR0_PSEA6/11-126	VLIVDDQVLAKGYMKYSLEELGFSDITYVDKVHLALNKIRHQRYDLIVCSYNLKHeQDGYYFYDEINRNGelpLSTAFVFISADTTADLVQSIVELQPDDFLAKPFTVKELDRRls
F2G6S0_ALTMD/11-126	LLIAEDQVLAKSHMHYALEQLGFKNMDYVDRPSQALSALKEYDYDAIICSYNLRSeQGGYYLLEQLNDAHslPLTSAFIFTSADTSAEVVHAIiELQPDEFIAKPFSVNELDRRls
Q2BIK9_9GAMM/10-126	aLIVDSKLEDLGALRQILSRIGVGDVQVASSVNMALTLMREIKFDLCFAAYEMGKdeKNGLQLLQEANAEElipEQSTYFLIVDPESSELLFGSLENSPDTYISKPFDSGKIRNRIe
Q2BQU7_9GAMM/15-130	VLLIESSGNMRSTIFYMLRSLGVVNVKAVTINDRVLTEISENSYDVILLGHNVSDsVTGIQLLEECRYRGfikPSACWVFMTSDASQEVVLHAIDSRPDDLIMKPFSVDELKHRLd
Q48AV1_COLP3/11-127	fLIVDNIKPSQEILKQFVMRLTSKQVDSTHYAQDVASICQQRHYDVIFLGYDLGEnqKNGQQILEELRVNGyinRHCIVILITAEVSQSMVLAALEHKPDHYLCKPYTLSELEKRLn
A3Y8Y0_9GAMM/6-121	VLIADEFQNSRQSIKKILASLNINKVSVTSNGKGVIDACRNTAFDLILCNYNLGKgKNGQQVLEEIRKLGylkATSSFIFISAETSRDVIMSLMESKPDEFLTKPFNQSELIKRIK
A6GQH3_9BURK/43-158	aLVVDSALATRRALQDQLSQLGAKSVIFASSVSEVEQHLSSREFALIVCEYQLEGdRNGQQLLEDLRVNKklaWNTAFMMVTGERSYGNVVAVAEFEPDDYLIKPFTASTLSDRVv
A6T3M3_JANMA/9-124	aLIIEPHAGMRASIHNMLSIGGIGKIEYAAGSGSAIRPLKHKQFDLVICEYDLGEgQDGQQLLEDLRHHKimpPSTVFIMVTAERNHEKVVSAAELALNDYVLKPFTAETLMDRIa
A4G9V5_HERAR/9-125	aLIIEPHAGMRASIHNMLSLGGVSKIEYANNSGTAIRPLKQKTFDLVICEYDLGEgqQDGQQLLEDLRHNKlipLSTIFFMATAERTHGKVVSAAELALNDYVLKPFTADTLMERIf
A1KAK0_AZOSB/9-124	VLVIESQPTMRTQLRTMLSSAGIEDVSFAVSAGMAVRRLREQRYDLVLCEYHLGEgQDGQHLLEDLRSNEiipLATLFIMITGERNYERVVSAAELAPNDYILKPLTSETLRVRLl
C4ZK80_THASP/9-124	VLVVESQSSMRAQLRNMLASIGIDSPQFAVSASMAMRRLRAQPFDLILSEYDLGEgQDGQHLLEDLRQHAiipPDTVFVMITGERNYERVISACELVPNDYILKPLTAESLRVRLl
C0AAY4_9BACT/4-118	LLLLDDQLAAQRVFLSILERDDHRCDVATTPAEAWALLCAQVrYDLAVVELKLGGgGNGMEFIRQVRTHPllRDLPLVVYTMVSERKVVRTALDYLPQNYLIKPYDDEIIHQEIa
B1ZZ33_OPITP/1-101	mrgvlargsHRLATVSTVAEAWSFIQRNVaVDLVFLELKLEGENGIGLLQRLRADCflKVIPVVIYTAAGDRDVVRQAMQLGVQNFLVKPYRDDYILAEVg
B5JGI2_9BACT/11-124	ILLVDSDEIAQRAMKGILGRGDHRFVAVDSVAEAWNFIRRNVkVDLVILELKLKGEGGLQLIQRLKADCflSSIPMVVYTAHADRESVKTVLQIKVQNFLLKPYREEAVYAEIs
A3L0F8_PSEAE/10-124	ILIADPDPWSRDLLGQLVLGVRCdARLVLCGDGGEALAHCRRRRFALILAELNLPQVDGFELLREARLRRsvAEQPFILISDRADQASVRAAVALAPTAYLVKPFQAENLMQRLr
Q9I6M3_PSEAE/10-124	ILIADPDPWSRDLLGQLVLGVRCdARLVLCGDGGEALAHCRRRRFALILAELNLPQVDGFELLREARLRRsvAEQPFILISDRADQASVRAAVALAPTAYLVKPFQAENLMQRLr
A3LH75_PSEAE/10-124	ILIADPDPWSRDLLGQLVLGVRCdARLVLCGDGGEALAHCRRRRFALILAELNLPQVDGFELLREARLRRsvAEQPFILISDRADQASVRAAVALAPTAYLVKPFQAENLMQRLr
B7V2H9_PSEA8/10-124	ILIADPDPWSRDLLGQLVLGVRCdARLVLCGDGGEALAHCRRRRFALILAELNLPQVDGFELLREARLRRsvAEQPFILISDRADQASVRAAVALAPTAYLVKPFQAENLMQRLr
Q02UF0_PSEAB/10-124	ILIADPDPWSRDLLGQLVLGVRCdARLVLCGDGGEALAHCRRRRFALILAELNLPQVDGFELLREARLRRsvAEQPFILISDRADQASVRAAVALAPTAYLVKPFQAENLMQRLr
E3A6H5_PSEAE/10-124	ILIADPDPWSRDLLGQLVLGVRCdARLVLCGDGGEALAHCRRRRFALILAELNLPQVDGFELLREARLRRsvAEQPFILISDRADQASVRAAVALAPTAYLVKPFQAENLMQRLr
A6UY55_PSEA7/10-124	ILIADPDPWSRDLLGQLVLSVRCDARliLCGDGGEALEHCRRRSFALVLAESNLPQVDGFELLREARLRRpvAEQPFILISDRADQASVRAAVALAPTAYLVKPFQAGNLLQRLr
E2MLF1_PSESM/12-126	VLIAESDPWVRETLSDLVLgvRADVELEMCTDGKQAVEWMKKQLPDLVIAARELPGIDGLSLLRGVRNLRrqPVIPFILISSRSDSASVREVLPLAPTAYLTKPLNTEGLRQRLe
Q88AT3_PSESM/12-126	VLIAESDPWVRETLSDLVLgvRADVELEMCTDGKQAVEWMKKQLPDLVIAARELPGIDGLSLLRGVRNLRrqPVIPFILISSRSDSASVREVLPLAPTAYLTKPLNTEGLRQRLe
D7HTF4_PSESS/12-126	VLIAESDPWVRETLSDLVLgvRADVDLEMCTDGKQAVEWMKKQLPDLIIAARELPGIDGLSLLRGVRNLRrqPAIPFILISNRNDSASVREVLPLAPTAYLTKPLNTEGLRQRLe
E7NYV6_PSESG/12-126	VLIAESDPWVRETLSDLVLgvRADVDLEMCTDGKQAVEWMKKQLPDLIIAARELPGIDGLSLLRGVRNLRrqPAIPFILISNRNDSASVREVLPLAPTAYLTKPLNTEGLRQRLe
E7PGM2_PSESG/12-126	VLIAESDPWVRETLSDLVLgvRADVDLEMCTDGKQAVEWMKKQLPDLIIAARELPGIDGLSLLRGVRNLRrqPAIPFILISNRNDSASVREVLPLAPTAYLTKPLNTEGLRQRLe
Q48QB0_PSE14/12-126	VLIAESDPWVRETLSDLVLgvRADVDLEMCTDGKQAVEWMKKQLPDLIIAARELPGIDGLSLLRGVRNLRrqPAIPFILISNRNDSASVREVLPLAPTAYLTKPLNTEGLRQRLe
Q500K9_PSEU2/13-127	VLIAESDPWVRETLSDLVLgvRADIELEMCTDGKQAVEWMKKHLPDLIIAARELPGIDGLSLLRGVRNLRrqPAIPFILISNRNDSASVREVVPLAPTAYLTKPLNTEGLRQRLe
F0E0V8_9PSED/11-122	VLIVEGDPWVRDMLSEMLLSVRCdARLQVCADGSQALSALAAKPDLIIAARELAGIDGLDLLRKVRAKGSGLPFILMSNRSDSASVREALPLHPTAYLSKPLNLGNLRKRLe
B0KH33_PSEPG/11-122	VLIVEGDPWVRDMLSEMLLSVRCdARLQVCADGSQALSALSSKPDLIIAARELAGVDGLDLLRKVRAKGPGLPFILMSNRSDSASVREALPLHPTAYLSKPLNLDNLRKRLe
A5VWZ4_PSEP1/11-122	VLIVEGDPWVRDMLSEMLLSVRCdARLQVCADGAQALSALSSKPDLIIAARELAGVDGLDLLRKVRAKGPGVPFILMSNRNDSASVREALPLHPTAYLSKPLNLDNLRKRLq
Q88RB8_PSEPK/11-122	VLIVEGDPWVRDMLSEMLLSVRCdARLQVCADGSQALSALSSKPDLIIAARELAGVDGLDLLRKVRAKGPGVPFILMSNRNDSASVREALPLHPTAYLSKPLNLDNLRKRLq
E4RBV3_PSEPB/11-122	VLIVEGDPWVRDMLSEMLLSVRCdARLQVCADGSQALSALSSKPDLIIAARELAGVDGLDLLRKVRAKGPGVPFILMSNRNDSASVREALPLHPTAYLSKPLNLDNLRKRLq
B1JEU5_PSEPW/11-122	VLIAEGDPWVRDMLREMLLSVRCdARLQVCADGSQALTALASKPDLIIAARELAGVDGLDLLRKVRAKGPGLPFILMSNRSDSASVREALPLHPTAYLSKPLNMDNLRKRLe
Q1IGN9_PSEE4/11-124	VLIAEGDPWVRDMLREMLLSVRCdARLQVCADGSQALSALSAKPDLIIAARELSGLDGLDLLRKVRGKGgqPGLPFILMSERTDSASVREALPLHPTAYLSKPLDLDNLRKRLe
B1QGF6_CLOBO/4-116	IIILDDMSYMRYRVKDLLEEKDIKVYEASTSFEFFNKLYEKKdnIDLIILELGLTREDGFEVVERIRERNVDIPIVILTKVNTRDAFAKVIREGISDYILKPFDNKVLLDRIv
C3L0Q4_CLOB6/4-116	IIILDDMSYMRYRVKDLLEEKDIKVYEASTSFEFFNKLYEKKdnIDLIILELGLTREDGFEVVERIRERNVDIPIVILTKVNTRDAFAKVIREGISDYILKPFDNKVLLDRIv
A7GAQ8_CLOBL/4-116	IIILDDMSYMRYRVKDLLEEKDIKVYETSTSFEFFNKLYEKKdnIDLIILELGLTREDGFEVVERIREKNVDIPIVILTKVNTRDAFAKVIREGISDYILKPFDNKVLLDRIv
D5W3N9_CLOB2/4-116	IIILDDMSYMRYRVKDLLEEKDIKVYETSTSFEFFNKLYEKKdnIDLIILELGLTREDGFEVVERIREKNVDIPIVILTKVNTRDAFAKVIREGISDYILKPFDNKVLLDRIv
B1Q5V2_CLOBO/4-116	IIILDDMSYMRYRVKDLLEEKDIKVYETSTSFEFFNKLYEKKdnIDLIILELGLTREDGFEVVEKIREKNVDIPIVILTKVNTRDAFAKVIREGISDYILKPFDNKVLLDRIv
C1FSI2_CLOBJ/4-116	IIILDDMSYMRYRVKDLLEEKDIKVYETSTSFEFFNKLYEKKdnIDLIILELGLTREDGFEVVEKIREKNVDIPIVILTKVNTRDAFAKVIREGISDYILKPFDNKVLLDRIv
B1KV73_CLOBM/4-116	IIILDDMSYMRYRVKDLLEEKDIKVYETSTSFEFFNKLYEKKdnIDLIILELGLTREDGFEVVEKIREKNVDIPIVILTKVNTRDAFAKVIREGISDYILKPFDNKVLLDRIv
A5HZ48_CLOBH/4-116	IIILDDMSYMRYRVKDLLEEKDIKVYETSTSFEFFNKLYEKKdnIDLIILELGLTREDGFEVVEKIREKNVDIPIVILTKVNTRDAFAKVIREGISDYILKPFDNKVLLDRIv
A7FRB7_CLOB1/4-116	IIILDDMSYMRYRVKDLLEEKDIKVYETSTSFEFFNKLYEKKdnIDLIILELGLTREDGFEVVEKIREKNVDIPIVILTKVNTRDAFAKVIREGISDYILKPFDNKVLLDRIv
B1IF16_CLOBK/4-116	IIILDDMSYMRYRVKDLLEEKDIKVYETSTSFEFFNKLYEKKdnIDLIILELGLTREDGFEVVEKIREKNVDIPIVILTKVNTRDAFAKVIREGISDYILKPFDNKVLLDRIv
E8ZTX9_CLOB0/9-121	IIILDDMSYMRYRVKDLLEEKDIKVYETSTSFEFFNKLYEKKdnIDLIILELGLTREDGFEVVEKIREKNLDIPIVILTKVNTRDAFAKVIREGISDYILKPFDNKVLLDRIv
C6Q001_9CLOT/4-116	IIILDDMAYIRYRVKQLLAEEGIEIYEAATSFDFFNKLydKKNEINLIILEVGLSTEDGFEVLKKIKAMNLKIPIMVLTKMNTRIDFITCIKEGISEYILKPFDPKMFLRRId
A5N6A3_CLOK5/4-116	IIMLDDTAYVRYRVKDILEDIGMELCESGTSFDFFNKLyDNKKeLNLIILEVGLSSEDGFSVLRKIKGRGLNIPVMILTKLNDRSSFIKCIKEGTSDYILKPFNNKLLIDRIs
B9DZS5_CLOK1/8-120	IIMLDDTAYVRYRVKDILEDIGMELCESGTSFDFFNKLyDNKKeLNLIILEVGLSSEDGFSVLRKIKGRGLNIPVMILTKLNDRSSFIKCIKEGTSDYILKPFNNKLLIDRIs
D8GP91_CLOLD/4-116	VIILDDMIYVRYRVRRVLEDAGIGVYECGNSFEFFNRLydKKEEINLIILEVGLSTEDGFEVLKKIKAKKLNIPVMILTKLNSREAFIKGIKAGTSEYILKPFNSKNLVKRIm
A4N5F9_HAEIF/1-37	MLTAKSTEEDCIACLNAGADDYITKPFSPQILLARIe
A1ZWV2_9BACT/3-119	iLLFEKDEGERQKIIQLFRqvelKADLTTDVAESEEQIMQLLQQTHYDCVYIGVDLFSMpDSEKLLTQIQELGKQTPIVVLLAHENEKNIYQSIINGVSGYLSKQQlntpsiltslk
D0MDX9_RHOM4/4-115	lliepsqlrCRISNLLRLGGIEDVTEATSSTEALRLLQKQVVDLLLIGPTVTDPSGLELLRRVRQMEghEDTAALIFLDMPTDELVLEAAELDVQGIIVVPFEDDYLLYRVr
E6L1N3_9PROT/8-116	vlyvydkkadeeIVTLLNKEFKKVFLAANLKEAQNSYKKYSPCIIIIEDSFKDRKMVDYLQEIRKIDMKTAVIILTNNETNLYSLELIELYITKYIITPYKEEVLYfsl
A8ERG5_ARCB4/8-117	vlyvydkkadeeIVTLLNKEFKKVFLAANFKEAQNSYKKYSPCIIIIEDTFKDRKMVDYLQEIRKIDMKTAVIILTNNETNLYSLELIELYITKYIITPYKEEVLYSSll
C0BGK0_9BACT/5-112	yILVDPNPIRRLYLSQILKkVKTLNFIAEFSNAVEAQNFLNYSSVDLIFISAKLPVYNGFDFIERLKDPTEIILMTEQAEDALRAFDLNLADCISPPFSLERIEQSIa
A3YAB7_9GAMM/8-119	LLVVDNEEIYRDIISTCASARGLQTRTAASMDEAFNIFNEWQPDLVSLEVLSSNGDGIKLIRQLKEAAndRIIPIMVITFKSDDATMNACIQAGADDFLAKPFNDilfntrl
F2K4L2_9GAMM/3-115	lLAIDSEEIYHEIIELSLSRKEIEIKAAFSYSEALELFESWQPDIVTLEVVVKGGSGLELVKRLKKMAgeRFVPCVFLTSQSSDAVMNQCFHCGGDDFIPKPFHEILFRTRlr
D1B3S6_SULD5/20-127	vlvisEDASALLPLLHSLFSHVYTTHSHTQSLHFFDEKHSDLVLLETSMKAYNWLSLVHQLRLKQHDVSLVLLTHLQEELNHDALISANAMCYLLKPLEEETLRfslr
Q21EH2_SACD2/499-595	LLVVNQSKIVEKVIASHAADWNIACRIVHSGEKALEVIsGQHHYDFIILSQDLQDMPGLDVADKVRTLAaySSTPIFLVTKVRKsqlpedrlhtita
C7LR24_DESBD/4-115	ILIIDGDVAFCQVLMAEMAKNNLHAAHSTTLSKGLAMLHVGEFSLVLLGDEASGkNNSLDFLSTLREVPSRPEIIVISKNRDPDAAEAAIRGGAWNFMPKPVNMQRLMVlaq
F0JDS1_DESDE/4-114	ILIVDGDAVFAERLAASLLEHGFPTNACDSLSKALGILHTGTFKAVLLGDDLPDGDVVDYLALIREVPSFPEAIIITRRRDPDMAERAIQSGAWNYITKPLNLQRLLVlle
E6VQR7_DESAO/4-114	ILIIDGDTAYTARLEQDLARHNLSAACCNSLARAMGMLHTGDYRVVLLGDDLSDRDSLDCLATIREIPSFPEIIFVSRNRDPDTAERTIRDGAWDYLTKPPNIQRLTVlis
E8RE13_9DELT/4-114	ILIIDTNQPFLDTLSREICHMGHQVTAADSLRQARALAASSDFDVVFLNAEMPDGSGMDALPAIIEAPSFPEVIIFTDVGDADQAELAIKMGAWDYVERPATARAmalslv
Q30WQ5_DESDG/4-113	ILLVDADSGFAHMLGAIIEGLGHRVHHAASLREGRALAAAAETDVVYLHVQLPDGSGTTAVESFRSAPGRPEVVLLTDHGDPDTAEEAIRMGVWEYVEKSSPADRIIlpl
A1VFV7_DESVV/4-111	VLVIDGDPAFAQLVADFAAGLGHTSRHAPTLAEGLLAATEADVIYLAASLPDGCGLEALAGLRALPSAPEVIVTGAAGNPDTAEKAIRGGAWEWLCKPAPVDRVvlpl
E3IR27_DESVR/4-111	VLVIDGDPAFAQLVADFAAGLGHTSRHAPTLAEGLLAATEADVIYLAASLPDGCGLEALAGLRALPSAPEVIVTGAAGNPDTAEKAIRGGAWEWLCKPAPVDRVvlpl
Q72EC5_DESVH/4-111	VLVIDGDPAFAQLVADFAAGLGHTSRHAPTLAEGLLAATEADVIYLAASLPDGCGLEALAGLRALPSAPEVIVTGAAGNPDTAEKAIRGGAWEWLCKPAPVDRVvlpl
B8DIS2_DESVM/4-111	VLIIDADAAFAQLVAGIAEGLGHRASRAASLVEGRLLADDADVVFLAATLPDGNGVEAMPGLRALPGQPEIIVTAEGGDPDGAERAIRHGAWEWLRKPLPADRVVlpl
E5UAD1_ALCXX/3-113	ILVVEDPPEWADTVSRHIAGLGHAVHTCGGLRDALDHIRQRAPEILVTGTPLPDGDMLAHIAALHRTFPAMGIVVLAASPRINTQLRGMSDGVDHYLNKPVQLPLLavtls
Q893J9_CLOTE/1-41	MPIIFLTACDDEVNIILGLDIGADDYITKPFRVRELISRIK
B4WFS2_9SYNE/13-122	iqVIESNPNLRSLLSWNLQQAGYHVQQCTDMVSARDNFQAQQPNLVVLEAEFSGGQGIQLCHWLRNQSYPLILMLSARITEADVVTGLGAGADDYLKKPFGMKEFLARVe
Q118G2_TRIEI/6-115	ILIVEGNVHLRSLLAWHLQQSKHLVHQSADVDHAKKLIYAHCPSLVILETDLPDGNSFEFCQWLQQQQQCLILMLSSRKTEADIVAGLKSGADDYITKPFGMQEFMARIe
Q31KC3_SYNE7/6-116	VHVIEGNPQLRSLLRWHLSQLGLEVGLAAGLSEARQLLRSQCPSLIVLAIDLPDGSGLEYCRWLQAQDLAALILMISARSSEADVVAGLQAGADDYLKKPFGLQEFLARVq
Q5N1J2_SYNP6/1-87	mglAAGLSEARQLLRSQCPSLIVLAIDLPDGSGLEYCRWLQAQDLAALILMISARSSEADVVAGLQAGADDYLKKPFGLQEFLARVq
B8HQY3_CYAP4/3-107	alivDSTLAGKLLVLELEDFGVKAKNVDSITKARAEILKNKPDVLITELFMPDGYYLELSKYRYLCPVILLSSQNPSRFKQFINLTVDACLTKPIDPLSLLTTmk
B8HL19_CYAP4/3-108	fLIVDRCPLLGELLAWELQNYGVQARAVDTLAKAELEISRCRPDVLITEIFFQDGNCLGLTSYRHFFPIIVLSAHMMAFRDSAIRDNFHACLLKPTKAIDLITvae
B8FH56_DESAA/9-119	ILVMEKDGECSHLLAGRLGQLGYRTDIAGSCDEARAALERSEYAVVIACSEMPDWGGPKGMAGLRFSRRKPAMLVTcDQECRDEALKCLSKGAYDYLPRQCEKSRLEVTVe
E1IEP0_9CHLR/4-111	iQIIDDDVILLASLGFLLEEAGYRVQKSSDLTHAEQAYQEEPPDLLIIEVRSERERGWDLLARIAPRTPVMVVSAAAREEDMVRGFAAGAIDYIAKPYRSSELLARVR
A5UY20_ROSS1/6-113	ILIIDDDVVLLARLATQLKDAGYETIQATSVRQVEYVLDSATVDLALLEPAIDRQAGWEFLPRLAARTPTIVISGDGLEEDVVRGLDAGAVDYLTKPFRTGELLARLr
A7NN20_ROSCS/6-113	ILIIDDDVVLLARLATQLKEAGYETFQATCVRQAEQALAGATVDLALLEPAVDHRAGWEFLPRLAKRVPTIVMSGDGLEEDVVRGLDAGAVDYLTKPFRAGELIARLr
A9WKL8_CHLAA/4-111	ILIIDDDVAFMAKLKEQLQEAGYRVLTSNILQSAEHTCVREQPDLVLLEVRTEQGAGWDALPRLAALQPVIVLSKAGLEEDVMRAFAAGATDYVAKPYRTGELLARIq
B9LDY0_CHLSY/4-111	ILIIDDDVAFMAKLKEQLQEAGYRVLTSNILQSAEHTCVREQPDLVLLEVRTEQGAGWDALPRLAALQPVIVLSKAGLEEDVMRAFAAGATDYVAKPYRTGELLARIq
B8GCX1_CHLAD/4-111	ILIIDDDVAFTAKLKAQLSEAGYRVLNSTVLAHAERECARERPDLVLLEVRTEHDAGWEALPRLAAFQPVIVLSSAGLEEDVMRGFAAGAADYITKPYRTGELLARIq
A0LB44_MAGSM/33-142	VLLAEDDPLLMEMLALTFDQAGYHVERALTVASLRTLLMQHSFDLVIVNWHLQRENGLHVFLQHNLQKGTPCLCMCDDEELSVRNLALAYGAADFMVKPLDEQELLARsr
C8SKC5_9RHIZ/7-121	ialvsvadVIATELADHLERRGHDVRQARQPWEAESLLSGKGVDVVVVGDSLSQADGRDLLRRYGGQGsggeDGPDFILICRPADLVDKVLALELGAADVVESPLNVRELAARVg
Q8PU38_METMA/1-63	mLPECDGYEICRILKNDPdyKFIPIIVISGFFEKPNKLKATRCGADDFIQKPIDRFELKTRIK
B1ZN95_OPITP/709-818	ILLVEDQPDTREALLVLLRQWKHEVIVATSVREARGLARMHPFDLVISAVSLSDGSGYELMAGLRLDHGLSGIALVGNGTEQDSALGRSAGFAARLAKPVSIEALEKALa
A4VFK8_PSEU5/715-831	ILILEPDCHAAEQLAEALQQHGYATLIAHAAAEARELLGQHRVQALTLSPALDDENSVAFLQSLRSQHhyRNLPVLIVSvqpQrRDEDDGLLRGGAVGVIDWLHKPIDPSRVMEVIr
F2MV40_PSEST/705-821	ILILEPDCHAAEQLAEALQQHGYATLIAHAAAEARELLGQHRVQALTLSPALDDENSVAFLQSLRSQHhyRNLPVLIVSvqpQrRDEDDGLLRGGAVGVIDWLHKPIDPSRVMEVIr
A2WJC0_9BURK/162-218	dalrrrdangaappSKPRVLAVTAHAGIADERRAIEAGFDGYLRKSVDVRELAGKIa
D6SM39_9DELT/984-1041	gihesfsslvpEPlnPGIPIIAMTAHAMAGDRDKSLNAGMDDHLTKPIEPEVLKNMLl
D2QYE0_PIRSD/19-121	pdhyaiRQMLLrQFGAEVEQAHELSDALEILGKAKFDLVLINrkLDIDYSDGMDVLAHLKGDAryRDLPMMLITNFAEHEAAAIAAgavpgfgkrtlyddltv
D4GY75_HALVD/23-124	VLSADGDRAISRAVQRAVSEAAVDEAATLDAARRALDGDAYDCLVLGAGFSDGDGLSLLRELRATDDDLPVVVLAPGDADHAVTELVDLGIDAYLDraavlr
Q67QI4_SYMTH/7-122	vlvanpSLLERQRIASVLEAVGYEVVQAASLAEATQLLTEAAprsVRAVLTETEFADGTVDDLIRQIRRDPawVFTPVVVLGPAPPIPRLIELISLGASTVVNKPFSSQVLLRRlg
Q02CS2_SOLUE/5-119	vlfisgrpSDARLLSRMLRQLPLAIDHVSTLQIARTKLNQQEYDVVLTEAALPDGKWLDVLHLVRECPQEPEVIVTDPVADAQFWAEALNLGAYDLLAQPFYEPEVRrilsnacs
Q01TM0_SOLUE/24-127	eedqlglqHIIGHSRWKLYGADRLESALAALHEHEVGVVLSEKDLPPHSWTDMLHALRRFRDAPEVIVTSRLADDRLWAEALNLGAYDVLAKPFDRDEVLRSvs
Q023H3_SOLUE/17-127	ilsvssteddhaaIFRILDELPFAVTPARSCREAAGALAHGHFGIILCASDLPDGSWLEILNQISGAREKPLLIVTSRLADESLWAEVLNLGGYDLLAKPFSHQEVRHvlt
A3D4E4_SHEB5/11-120	ILVIDDDVMMSQTISDFIHGKGYHVIVCNNLEEAFSELSQYKIDLILINFWQPDGTALILLEHLNEEKITTPVIVISNTKEHQSVLECFRMGVLDFVVKPINLEifwykv
Q8EF68_SHEON/11-118	ILIVDNDAIASQSISDFIHGKGYNVIICDNLEDAFFEVSLNKIDLILVNYFQPDGTALTLLAHLDSLSKEIPVVVINDKKEPQAFLDCFKMGVLDFIVKPINVEvfwy
E0HJ91_9GAMM/11-120	ILVVDDDAIASQRISDFIHSKGYNVIVCSDLEEGLFEITQNTVDLILINYWLKDGTALALLDKLNEEKQETPVIVMSDTKENQTVLACFRMGVLDFVVKPINVEifwykv
E0IK35_9GAMM/11-120	ILVVDDDAIASQRISDFIHSKGYNVIVCSDLEEGLFEITQNTVDLILINYWLKDGTALALLDKLNEEKQETPVIVMSDTKENQTVLACFRMGVLDFVVKPINVEifwykv
A9L2U5_SHEB9/11-120	ILVVDDDAIASQRISDFIHSKGYNVIVCNDLEEVFFEITQNTVDLILINYWLKDGTALALLNKLNEEKQETPVIVMSETKESQNVLACFSMGVLDFVVKPINVEifwykv
E6SYY8_SHEB6/11-120	ILVVDDDAIASQRISDFIHSKGYNVIVCNDLEEVFFEITQNTVDLILINYWLKDGTALALLNKLNEEKQETPVIVMSETKESQNVLACFSMGVLDFVVKPINVEifwykv
B8EAC7_SHEB2/11-120	ILVVDDDAIASQRISDFIHSKGYNVIVCNDLEEVFFEITQNTVDLILINYWLKDGTALALLNKLNEEKQETPVIVMSETKESQNVLACFSMGVLDFVVKPINVEifwykv
A6WNJ8_SHEB8/11-120	ILVVDDDAIASQRISDFIHSKGNNVIVCNDLEEVFFEITQNTVDLILINYWLKDGTALALLNKLNEEKQETPVIVMSETKESQNVLACFSMGVLDFVVKPINVEifwykv
F1Z8L5_9SPHN/23-134	VFLIEDSIALGILLKNRIEEVSPANVQLYRTLAHATAALQENRPTLAITGLNLPDaPDGEMLDVLAEYGVPTILFTATFDRKVRERFASAKLVDYFVKDTvdAVDQLVrtvv
A9DE94_9RHIZ/13-121	ILLIEDSVAVANLVVTRLQEVSSAKICCCSSLSQAREAIKVERFAFAVAGLNLPDAKGDEILSVLEEAGIATIVYTAKHDPDAESRYAEMQLLDYCVKDDsgalnrvvq
F0L931_9RHIZ/5-115	ILLIEDSVALSMLLKSRLSEETPAEVIHCDSMAQADILLRAHDFTLALTGLNLPDAPKGEILALLADHKVPAIVFTATVDEEARKRYAEKKIIDYIVKDGhrtvdavvktv
Q7D021_AGRT5/5-115	ILLIEDSVALSMLLRTRLSDETEAEVVHCASMAEADALMQANNFTLALTGLNLPDAPKGEILTLLSERKVPAIVFTATVDEEARKRYAEKKIIDYIVKDGhrtvdavvktv
E0JZV8_RHIME/21-133	IVLAEDSNLFASMVSKRLKeLFDIDVIVCRDYEDLQFAVENASfaPSLAISNINLPGaENGEALTYLIEMSVPTIVFTGSFQESTRETILAKDIVDYVIKDSvfavdmlaesv
Q92P00_RHIME/21-133	IVLAEDSNLFASMVSKRLKeLFDIDVIVCRDYEDLQFAVENASfaPSLAISNINLPGaENGEALTYLIEMSVPTIVFTGSFQESTRETILAKDIVDYVIKDSvfavdmlaesv
E0JK74_RHIME/21-133	IVLAEDSNLFASMVSKRLKeLFDIDVIVCRDYEDLQFAVENASfaPSLAISNINLPGaENGEALTYLIEMSVPTIVFTGSFQESTRETILAKDIVDYVIKDSvfavdmlaesv
A6UAF0_SINMW/21-133	IVLAEDSHLFASMVSKRLKeLFDIDVIVCRDYEDLLFAVENASfaPSLAISNINLPGaENGEALTYLIDMSVPTVVFTGSFQESTREAILAKDIVDYVIKDSvfavdmlaesv
B3PRL0_RHIE6/7-115	IIVAEDSNVFTSMISKRLKeLFDINVEICRNFEDLQFAYDKSSdpITLAISNINLPGAENGEALEYLVDLSIPTIVFTGTFHESMRDKLMAKDIVDYILKDnifavdll
A9DC10_9RHIZ/13-122	IVVVEDSNVFTSMIGQKLKeefDIDIEVCRNFEELQLAFEYAEKPITLAISNVNLPGAENGEALSYLAELSIPIIVFTGTFHEKTREGILARDIVDYVIKDnilaidlla
B9JXI4_AGRVS/21-133	IIVAEDSNVFTSMITQRLKeifNIDAEICRTYEDLMAANELSDEPVTLAISNINLPGAENGEALEYLTDLNIPTVVFTSTFHEKTREKLLAKDIVDYILKDnifavemliesv
Q3A711_PELCD/5-112	ILVAEDSGFFGRMLKKKLEaETGAQVCWAQTMQEACQFIEQNPdgFAAGIVNFNLPDAPAGEIVTKLGERNIPVIVFTSVVNKQIRDRIWEKKVVDYVYKEGaqsldy
B0SL13_LEPBP/36-126	ieltwrslfengaDEIKKVQYDLLITEIQFPEleESSEDILEKIMDMAgpSELPVVVFTKAEGKQLPIHAFQLGINEYFSKRRlkknileh
B0SCU5_LEPBA/36-126	ieltwrslfengaDEIKKVQYDLLITEIQFPEleESSEDILEKIMDMAgpSELPVVVFTKAEGKQLPIHAFQLGINEYFSKRRlkknileh
Q8RAX2_THETN/1-50	mkseeKyRHIPVIILSIDATVPSIRRAVEAGAVDYLVKPFKAEELVKRVv
E1RDA2_METP4/7-120	lvvisdkaiaeiIKKGLKQLKKgsDLRIDTKFFGSAEKALSAIETGDYDLIIARYKTADLSGTELIREIKEKNFITPLIIIADPADDKEILKALHAGLEfdlvssadlelairq
E5VUE2_9FIRM/4-109	icfcddtpatlqkyIELFELIAERHQIpVSIRAFSSGRELLAYMENPNhfFDLYFVEAGLKDISGIDTVLHIHEHDPLGLVIFLGVRTEcAsdcfaaypfnyiiks
B0ME35_9FIRM/4-109	icfcddtpatlqkyIELFELIAERHQIpVSIRAFSSGRELLAYMENPNhfFDLYFVEAGLKDINGIDTVLHIHEHDPLGLVIFLGVRAEcAsdcfaaypfnyiiks
E1X5A0_BACMS/23-138	aLIVDNKKTTRTTLKKIFTnfGIKVQHIFVADNNSDACEIINDLKIDIVFAGYEVQGQKGIDILKTHMNVFpnrQNSIFTLISGPNSVASSCLVLDTEADDYIAEPFTAKSLSesf
E8QWF5_ISOPI/9-118	LLITADDPDARELLREILEPIGFRTWLAESGEQAIDIIRSTDIHLCLMEFHLPRLSGLEAARISRDIKADLPTILLTGEPDATLLRRALEARIYCVLPTPPTRDLVvyhv
E4RXF1_LEAB4/6-110	alIVDSDIGHRRWLRECTPKSFALWECESGGEAVRYINSLQPDLVLINVNVPSKNAFEVLDSVDHLPGVIFMSDHVQDAARAFEYQAIDYLVKPFSSARFLHALq
C6C0Z3_DESAD/139-251	aVIVDESDETRALFRDFLLVNNFQIIEASNGNEALELINNEKVHLVITGDQISVMDGPATIKEIRKTHskADLPIIGFSREGGSGLSAEFLKSGANDYIRQPFEPEEFYCRVn
C4LFI6_TOLAT/126-239	VLVVEDVFTDMQFITKQLRKWLLNVHEAKNGIEALNILERHPeIKMVLANYHMPEMNGMELVKALREKHdkENLAIIGISALDEKLLSASFIKYGANDVLTKPFSPEELLCRIn
C8X119_DESRD/125-238	ILVVDANPESLASITLCLQRYLFAVQGATTGTQALQLFDARTdVKVVIVEADLPDMDGMALCSRLRKRKarNELAIIGVSAAQEGSLSARFLKKGANDFLTKPFQREELYARLl
Q15NF9_PSEA6/128-241	VLVVDNARVSRQRSISLLQRHNFMTHEATTGQQGLEALTRYShIKLVIVANKLPDMTGIALLNEIRKRAskDDIAVIGLSDHSDTGVSARFIKSGANDYLAQPYGQEEFLcrim
C5LKD5_9ALVE/85-203	ILSCDDVVKNHEVLEKVLDkDAGFEYKRSLDGYDCIETLESCAlPDILLVSggmtkQSIGGMTGYEVVNIVRREFqLSLPVIIVTNEVTNSGRMEALKHFANDVVLRDAEKEELSARIh
C5LE34_9ALVE/467-585	ILSCDDVVKNHEVLEKVLDkDAGFEYKRSLDGYDCIETLESCAlPDILLVSggmtkQSIGGMTGYEVVNIVRREFqLSLPVIIVTNEVTNSGRMEALKHFANDVVLRDAEKEELSARIh
B3QU64_CHLT3/10-127	ILCIDPDKDACNSLQAGFEnnhQGRFLVTAFCSCHEVFKWLQAGNiPDAIISEYTLTDMNKLQFLHLLKSSGsLKKSLFLFTSTVElsKPERIALLKEGVDDFFVKPIEIDALAYrls
Q82Y10_NITEU/22-119	sadfgrngvqliyqhvNSLSDIQSALNTSSWDAIITEHSMAGFDTMQALDLMKACHQTIPFILYTAVTDEQAILPLLHNGANGCVTKGHSMQLMLais
Q0ADT0_NITEC/9-119	liighskadvnqlstdfsrngkQLIYQHANSLPDVRAALDTSSWDAVIAEYSMAGFDALQVLDLLKTRHQTTPFILYTSITDEQVILSALRNGASDCVPKGHSTRLILain
B3QY92_CHLT3/8-115	fdsamldaQLLETSLKNDGYDFLLtCASRAEKYVSLLKEQPFDVVIAEYHLPSISGEKALSLAKALQPGVPFLFFTNETDKQPIRSLLKKGADDVVFKNHhsrmglai
A5G4K2_GEOUR/7-118	VLIVDFSEDDVGLLVRALQACGYDPAYdVVETYAAMKEAIVNHSWDVVISKYALPFFNARSALSLCREINQDLPFMIISDSTDEYTAAQAMTPAANDYFLKAYltrlvpavk
D9PFA8_9ZZZZ/1-55	gGLEALQMLRASGRPLPFILVSGQIGEETAVEAMRQGASDYLLKDNLSRLAPAVe
B1ZPW0_OPITP/7-116	LLLVDDDEHKRFFLETCIRrQFGDAMIMHCTSGAEAIAHLAQQPVHAIVTNHSMHPVNGIELTRWVRARFPALPIVMVTGNPIVTREALQAGASRVLSTAdypqlgatle
F2APC3_RHOBA/8-122	ILIAESNDQRRAHLKQVLDrRHDLVTVDGGKSAWQQLTQGRFDAVVAGFDLREVSGVKLLAQTRAHAelRGVPFVLVADEASpidPTTWQQVFEFGRSDILCSPINEHELLARVd
Q7UYF9_RHOBA/28-142	ILIAESNDQRRAHLKQVLDrQHDLVTVDGGKSAWQQLTQGRFDAVVAGFDLREVSGVKLLAQTRAHAelRGVPFVLVADEASpidPTTWQQVFEFGRSDILCSPINEHELLARVd
D4JAV9_9FIRM/4-114	ILIADSDRAYRRRLYQLLRREGYSVLQASGGEDVLKVLETSYIDFIILGDNLVDLNVYELMGQLRDTYSDMPLMLLAEKKERDGLRKSYMAGADEYLTKNVDEEELVLRIr
B7KEV8_CYAP7/8-123	ilLIDGCQQDRETYRRYLLqdkKHAYNILEADKEETAISYCSEQFPDAIILANPIPNLDGVTLLNQLKTLRgtNDLPVVWLGEQEHEDLPRNLKGIVSDYLVKTKTRadnlrlaid
E0UEY6_CYAP2/8-123	ILVVDNSQQDRETYRSYLLqdkKHAYNIFEAETAQQTLDLCSQQFPDVIVLGNTLSDHERLEILNQLKAIRgtDDLPVVLLMDQDHEALPSAIKTIVSEYLIKSKtradnlrlaid
Q1JYF1_DESAC/5-119	ILVVAQSAATRQTIIDALKdTSPFTRYLETNSGREGLEIVAKDPIDVIVCGLKLYQMSGLELLRNMQQDEelCDIPFIVLADDNRTKTKIELLEQGASDYIVQPVDIGELVARIK
Q188B3_CLOD6/5-114	VLIIDGDKNSSQELKNFLEGKGINVYLAYNCKDAIIKIFSKKFDLIFLEIILVDGDGWDFCKKIRNITTCPIIHITYINENQSILNALNSGGDDYLIKPLNLEILYAKVK
D5Q7L7_CLODI/5-114	ILIIDGDKDNCQKLKKFMEEKGISIDLAYNCEEAIGKIFSNKYDLIFLEIILTDGDGWTLCKKIRNVTTCPIVYITYINEDQSILNALNSGGDDYLIKPLNLEILYAKVK
D5S0T6_CLODI/5-114	ILIIDGDKDNCQKLKKFMEEKGISIDLAYNCEEAIGKIFSNKYDLIFLEIILTDGDGWTLCKKIRNVTTCPIVYITYINEDQSILNALNSGGDDYLIKPLNLEILYAKVK
C9XRL5_CLODC/5-114	ILIIDGDKDNCQKLKGFLEEKEISIDLAYNCEEAIGKIFSNKYDLIFLEIILTDGDGWTLCKKIRNVTTCPIVYMTYINEEQSILNALNSGGDDYLIKPLNLEILYAKVK
C9YRA8_CLODR/5-114	ILIIDGDKDNCQKLKGFLEEKEISIDLAYNCEEAIGKIFSNKYDLIFLEIILTDGDGWTLCKKIRNVTTCPIVYMTYINEEQSILNALNSGGDDYLIKPLNLEILYAKVK
Q180B0_CLOD6/5-114	ILIIDGDKDNCQKLKGFLEEKGISIDLAYNCEEAIGKIFSNKYDLIFLEIILSDGDGWTLCKKIRNVTTCPIVYMTYINEDQSILNALNSGGDDYLIKPLNLEILYAKVK
E0WF81_9BURK/29-114	qfvddvalaraayreefhailvdsavginplrpflarracyadRRAPLIVIGALEDRASIVHVLDAGADDVVLTPIDPRELLLRVh
E5AVH2_BURRH/29-114	qfvddvalaraayreefhailvdsavginplrpflarracyadRRAPLIVIGALEDRASIVHVLDAGADDVVLTPIDPRELLLRVh
B0CTI1_LACBS/946-990	VLVVDDDHITRSLMKRLLTRLGCAVSVAENGEMALEMILGhqglf
Q38KE4_LACRE/17-126	IFIVEDNPDIIHSTTQELNKWQYDVITVNDWQNVANEILATSPDLSYLILPSRRSMGFYWIQEVRKHSQVPIIVISAAEIDTNVMHAVAAGADDYIMKPFAMTVLLAKIq
D7A043_STAND/1-115	mddlplrrasihsllrdwaqeegtsleiteaeghtvlgeidpvphllvynagysgatssewrtrVDELRRSFPEVPLVVISEDDSAPEVIEALKAGVRGFISARTPPAIVfqtly
Q250D1_DESHY/1-38	MFISSAGDNMNIVMAMNMGGDDFIAKPFDLNVLTAKIq
A4VUR1_STRSY/1-42	mTMPIIFISSSDDEMNAVMAMNMGGDDFVSKPFSLGIldaki
C3HB42_BACTU/4-113	ILIVDGDVNFTSVLKIYLEQDLCEVVTVDNFEKVMEYLNTLHPHLILLGEKLPVLDGFYWLQRIRSRFTCPIIFISNCKNEKAQIRAIEGGADDCIIPPLNCKVIVAKIk
C2XLX2_BACCE/4-113	VLIVDGDVNFTSVLKIYLEQDLCKVVAVDNFEKVMEYLNNLHPHLILLGEKLPVLDGFYWLQRIRSRFTCPIIFISNCKNEKAQIRAIEGGADDCIIPPLNCKVIVAKIk
Q5YW79_NOCFA/8-118	LMIVDDDDRIRRELREALEDEGYDVSEANEAEDALTYLRSNGaPDVMIVELMLGDMDGFECIREIRRDHDVPIIVISSRDDTHDVVAALEAGADDFVTKPFEIKEISARmr
A3H185_VIBCH/1-37	MLTASDDDFDHVAALEMGADDFVNKPIKPRVLLARIR
D4JFB1_9FIRM/4-53	ILIVEDDENIRQLLKLTLQSYQYDLVDFDNGQDAYDYLTKRSgrscdlgc
E8VD71_BACST/1-63	MMPDMTGFEVCMKIRERFsmVDLPVLIITAAIIGHDKYKAFHAGANDILQKPYHYSEFMARIq
E6UXB4_VARPD/3-114	iatLDNERDQLRLVTHTATGLGHECHEYMDGALLLQAVEAQRFELLILHWRLPGIDSPALVKALRRAAgNRLPILFTTHRADAADMAMSLHAGADDFMISPISGAELEARIc
C5CJ53_VARPS/3-114	iAVLDHEPDQLRLIAEAMSGLGHECHSYTEGRPLLQALRRQTFDLLILEWNPPDMRGLELVKTARNELrSRAPILFVTTTRDETAVVEGLNAGADDFMVAPVRATELEARVN
E6V3E8_VARPD/3-114	iaVLDNGAEQLKLINHTMAGLGHESHMYTEGKTLLQSLRRQTFDLLILNWSLPDIKGLDVVKAIrHELKSRLPILFVTDSRDEADMVEALNSGADDFMDKPVRAGELEARVt
A6SYD5_JANMA/3-114	ivtLEDNPLESRAIHKVVTDAGHECTTFMTGKAMISALANDMYDLLILNWNLQDISGMEVIRWVKESAgNDISVIVLADCAREDEIVEILMAGADDCIRKPFRDAELAARIh
A4ILS5_GEOTN/107-219	iLLCGNDPLFFAYIRRSWQTVPWRFITLPSLEQAAASMFRLNPDCIIVNIGEDDLETPPFVALLKTASqpSYIPVVIISRDGRKAVHLKCYGLGADDVIAQPVAASELYIRVh
B4BJM7_9BACI/107-219	iLLCGNDPLFFAYIRRSWQTVPWRFITLPSLEQAAASMFRLNPDCIIVNIGEDDLETPPFVALLKTASqpSYIPVVIISRDGRKAVHLKCYGLGADDVIAQPVAASELYIRVh
Q5L156_GEOKA/153-264	ILLCGNDPLFFAYVRGALQTVPWRFTTIPSLEQAAASMFRLSPDCIIVSVKEGEWENPDLTVLLERAGqrPYLPVVIVRRDEGKEGRLKGYELGADDVITTPAADELFVRVr
E8SXS6_GEOS2/107-218	ILLCGNDPLFFAYVRGALQtVPWLFTTILSLEQAAASMFRLSSDCIIVSVKEGEWENPDLTVLLERAGqrPYLPVVIVRRDEGKEGRLKGYELGADDVITTPAADELFVRVr
C9RYY7_GEOSY/107-218	ILLCGNDPLFFAYVRGALQtVPWLFTTILSLEQAAASMFRLSSDCIIVSVKEGEWENPDLTVLLERAGqrPYLPVVIVRRDEGKEGRLKGYELGADDVITTPAADELFVRVr
D7D0W3_GEOSC/107-218	ILLCGNDPLFFAYVRGALQtVPWCFTTTPSLEQAAASMFRLSPDCIIVSVKEGEWENPDLTVLLERAGqrPYLPVVIVRRDEGKEGRLKGYELGADDVITTPAADELFVRVr
B0MH26_9FIRM/579-692	vlILAEEDSTFRKQIKSGLKKEFCVFEACDGREVLRLLswYKKRIAGVILSLTLPGPDVLAVAEQMkRDRDlESIPVIVSSEPDPEAEEKALEAGADDFIGSPFAVKSLLKRLr
B9Y3Y8_9FIRM/381-493	lLLADGDIRYCEEMRGVLSQQYLVQCVSDGQSVLQYLDMYAnqIRLIILSLDLKDPEGIDVLKTLqHRIEvRDIPIIATGYWDDQWEEAALDIGADDFAGKPHTPMSLWKRVq
C0EED4_9CLOT/574-685	VLIADEDAAYRKEVVRAFQGRYRVKCVENCQQALAYIEDHPkLAAAVLSLTLSEPDGFSVLERVQRDKnlWNLPIIATAPADAELERKALELGADDYICKPHFPQSLLKRIq
C5EUM7_9FIRM/572-684	iLLVADEDEDYRDMVHKAFEGRYRVAGTADCTDTLAFIeDNQDIAAVVLSLTLPGPDGFKVLKAIQKDRslWNLPVITTSGPDPEQEYRALEQGADDFIAKPHLMQSLSRriq
A8S1W2_9CLOT/593-706	vLLVADEDACYRRNVRETFEGSFQVMEAGDGKAALRCMADSKsrIAAVILSLTLSGTDGFSVLEVLQREKmdPDIPVIATGPQNEAMEDRAMELGADDFAGRPHSQKSLRRRVl
A8S1Y1_9CLOT/575-685	LLIADEDDAYCRQVRRIFESRYQIVEASDGEKALACIASYEnkIGAAIISLTLSEPDGFQILEMLRRERAVWNIPVIATSWDGSQEEQALDMEADEFLRKPHTAAVlerra
C0CYL6_9CLOT/573-686	iLLIADEDETYRGQVRELFKDQFEVVEAADGEAALGCIADYEsrIGAVVLSLTLSGPDGFSVLEILQREKAVWNICAIAtASADAGMEERALEMGADDFTGKPHTMKSLKRRVt
C0BW29_9CLOT/576-688	ILIAEEDEEQRRELRKLFQGRYQIAEAATGQEALGFIVRFEreLSAVVLSLTLPELDGFSILDVLQREKavWNIPVIATGQPDITLEERAVELGADDFAYKPYSAGMLERRli
E3GFN8_EUBLK/574-684	LLVADEDEEYRAHVHRTFTDCFKVLEAASCEEAVGILGRHPYQISAVILSLTIQGGADILTAIQKERsaWKTPCVATGPLDMELERNAMELGATDYATKPHDQESLRRRVl
E9SL12_CLOSY/1-111	maDEDADYRAQVCRTFSDSFEVREAASCEEALKALGSRWTDtaAAILSLTLPGMDGMRILDAIQKAKggWEIPSIVTGPQDMELERLAIEHGAADYAVKPHSQEVLRKRVl
A2WE43_9BURK/28-137	tLLIDNDIDRGESLRRALTGDGFSVDWVRDAQAGQLAFNGAYYALVLIAVGLPGVGGIEVLKTIRSRGETVPVMTLAEPTDDACVRSLDNGADDCLHSALEMVEVLARIr
A8H4R9_SHEPA/4-111	ILLVDNGSTVIGKLAQLLAGNDFTVTLANNFDEQRLKEASIYADLILLFLNMSDITDIEHCLLKQTKTPKMIFSDTDSEEDRIHAYELGADDYLIQPCSQRELLVRIq
D6CJT8_9BACT/10-121	ILIADSDVSYLKKLLNLLENHNFDTLTANSEQGTIQKAESLDIDLILLGENMPDASGLDVCRHLKTNPrtEHIPVVILTGPKSEQKVKGYHLGADECIDRDFEQEEFFARIe
E4RMH0_HALSL/8-120	sLILDDNDKSFDKLRQILKQGNYQVELAGCYQDGLDITSKEQIDLILLENELSGKNAFEVYENLKTKNsnRDIPVIFISSLNKAEQKARAFELGAVDYITKPFNENEIMARIN
C7PDU3_CHIPD/8-120	ILLVDEDQVFVRQTRQLLITQSYDIYTASSEEEGIIICQQQQPDLIICGAHLRGTGGHHFIMALRNDPgfDHIPLIFISVKDNKQEMRMAMNLGADDYLARPFRKRDLLLSIr
C7PCU2_CHIPD/8-120	ILVIEEDAALIRKIQQLLTLHHYDVHTSSTAEEGIYICRQYQPDIVVCGVKLRGSSGFHFLMELRNDTslQHIPFIFISGKEGKEDMRMGMNLGADDFLSRPFKSKELLMSIk
D8E0K8_PREBR/42-153	IVIVADESHYTSSCLVQLAEEYPVIVCEDGQKAMLQILEQKPALVIANSQLPTMNGIQLCTCIRNNFnvNDIPVIILSDHPSDQERLDSLASGASDYFCMSVSLIMLRTRIh
A6AF10_VIBCH/278-389	ILIVESDPEVMDWLYFHLAPDYRIALCQTLHGAQYELDEYGCDLILCNAILNDGDAAEWLAQLKNMSeyAAIPFVILTEFDSQQQRLQAWQSCADDCISKSSDPALLVLRLn
Q4UJD0_RICFE/1-75	maHIAKYKIDVIILGIDLEEVDGIKICTRLKQNPstTYIPVVMIAEKEDTDIRIQAFNAGADELITYPINIivft
D4N323_RICFE/5-113	ILLVSKDRERISPLEARLYKEYYTVYIAENSSQTMAHIAKYKIDVIILGIDLEEVDGIKICTRLKQNPstTYIPVVMIAEKEDTDIRIQAFNAGADELITYPINIivft
Q12TG1_METBU/16-127	ILIAEADEKDAEALVSHLSPNYDIIRAVNGNEAVIITKEKHPDLVLLNSTLPEIDGYEVCRLLKRDEsnKVLPVIMITSITDEDEKTKAIESKADDLLVRPVDILELTTRVr
D3AFM4_9CLOT/14-123	ILIIVNDKLICKLIKYNLQDSYTNVYYAVDIKDGFKRYLEREYCLVIIEIDCRNNRLLEMLKYLREVKSVPILVYSLINSITNKTICLDLGADAWIAAPFRLEECLSvan
C0CZH2_9CLOT/6-115	vliidhdlqtckdikynvdsemtdeyytlTVREGLTELASKEYDLVILNACFPENDGMELLKTLRDLKPMPILILSTSSALADKLEAFKVGADDYLTKPFETEECLARVy
E5WRK3_9BACI/4-113	IMIIDEDQGLVNSLKNLFLPYYQCVNPQSFKAALTFLNSEDISLVILEpTSLSEKEGWTACRELRNTSNIPILILSSKKERKDILNGFKHGADDYITKPFNDGELLARVe
E5WQM1_9BACI/4-112	IMVIDNDQKTQNLLSSLLSPFYRCIQFRSASDAISFLSQKSVSLITLEVDMPDINGSSICEEIRRVSNVPIIILSNKSEKEDIVDGFKQGADDYLIKPFNKNELLVRIe
E7MBI7_9BACL/6-115	IVVIDSDPEAVDELKPHLLEHAYDVTVARTWEQAVHLIPKESPDLIILELALPDVNGLEICRFLRQSSSTPILFLSSQKDDSVIIEALDQGADEYITKPYNPGQLLARIr
D1C3Q5_SPHTD/3-113	VVIVDPRPITGEVLRYVLAEAGNEVILVRSAAAAIRAVVEGGVDAVLLEAELPDLDGWELCKELRGRRYTGPLIFVSEQGSTRAKVRAFEHGADDFIVEPYDPAELVARVg
D1C9N4_SPHTD/3-113	IVVIDPDQTATRLVGFILGEAGHTVVQATTAAAGLHAVFERETDAVLLEAELPDLDGWELCKELRGRRYTGPLIFVSEQGSTRAKVRAFEHGADDFIVEPYDPAELVARVg
C3XEK1_9HELI/4-113	VLIIDNDIDLQKSLHSSLCQAGFETLCLSDVSMILEKIAQDDIDAVILELLDHEIDGFELCGKIRSHTQIPIIISSKLTHISDKIRAFELGIDDYMTKPYEAVELIARIK
E4U0L3_SULKY/11-123	VLLVDEKIQNLILIKDILIPLDLDLYIAKTGQEALERVAQTDFDMILLETMMSDMDGYEVCRQIKSLTheHDLSILFMSELQTHEDKAKGFESGADDYLVKPFYEKEMFARVq
Q85G28_CYAME/3-114	ILLIDEDVYILRVLKHIILnRLALAHVMEATDGINAVQQFRIHQPHLVILEVMIPKVDGFGVCQWIRTQSNVPIMMVTGLTQVKDKITAFELGADDYVVKPFCAREIEARIk
Q4C2G7_CROWT/1-63	MMPEMDGYAVCEKLKADPktKDIPIIFVSALDAVLDKVKAFEMGGVDYVSKPIQEKELFARVe
B1WXJ7_CYAA5/7-116	IFLVELDEAFTQRVCPELREAGYTPIIINNIRQTLENVNIHQPAMVVINRHPHDNAGFALCTQLRKLDKSLILIMMINTETVEERVACLEAGADDYLLKTdyspallklv
Q4CB62_CROWT/7-116	ivlvnlnnMFNERISPELQEAGYTPIIVDDSHQVLENVKIHQPAMVVINRQHNDNTGFSLCSQLRKQQKSIILIMMINAETVEERVACLEAGADDYLVKTdyspallklv
B4WRB1_9SYNE/24-134	VLVLESDETLAHRISVDLHEAGYTPIEVYSIRAGLAQARTARPALIVVARRLKDESGLDLCRQLRNEQNRVPILLMMTHNELSDRVACLESGADDYFLSPYRSDDFINLVn
Q31EC2_THICR/1-37	MLTAQNDQENRLRALKNGASDYVMKPFNRHELLKRIE
D6TIY9_9CHLR/6-117	ILLVDSEVLAYEKLQRVVGDQFTVQSVASLREARQALEAAPPDILVLEVHLRSEDGLELCRYVRARSslSYLPILLLSSFSTLQDKVAGFDAGADDYVVKPFDGLHLLARIr
E1WZJ5_BACMS/3-114	IVIIKHRDFSTERIQETFSSKGYTVYSFANRDEVTDFVEHKCSNLFLLPADEHGYEIAKMIRSSRvidynlSATPILFLGDTDDITKRVESISCGGNDFVERTNLAKIIKis
Q7NGT9_GLOVI/15-125	llLLEMDQVLAEQLGERLRQVGFRVSlspGTQKSESALALVQLENPDLIILAAGPGGLRLCRALRQATYSLPVLLLSDGETISERVAGLDVGADDYIVSPFDIAALVDRIQ
E6V229_VARPD/38-147	ILLIDHQSTQCRSFSEGLESNGFAIDIATGDNATANAALAEDYALILLNSMRTGHAGFSAVQAIRRKTDAPLLVLTERDSVAARIAGLELGASDYLVKPFSLSDLLGRVt
D3LV70_9FIRM/9-118	ILLIEMTKELSSAFSIECKNSDYSFISVYSEKSAFDSLLMTSFHAALLHMQSRNDHTLSLCNTLRKKYNFPILILSRFDDINTKVSAFEAGANDYIVKPFSLHELFARIK
C7QIX3_CATAD/20-110	laalgfdvldaadvtgagplrRlPDVVLLECGIVDREVLAFCRRLRTELQAPIIAVTHRVDMGAWLRGHDNGIDDYVVQPFGLQELAARLr
D7GD80_PROFC/12-121	VLIVQDDAERADELHDLLSELGFATRWCASASIALKSFHETRPDLVVMEVGLAGRSGLDVCREIRRESDVPIILVSTGSATEDIVEGFRAGADDYIVEPFAGAELLVRVq
E0RA31_PAEP6/5-114	ILVIEDQKSLADMIALHLQEEGYHTELIYDSKLAIPTLMRFKPDIIVTALMFSGKVECALISQIRQFTTVPMLVISNNTLLNIRIKALDDGADDFLCKPFSLIELNARIk
E3EA18_PAEPS/5-114	ILIIEGQKSLADMIALHLQEEGYHTELIYDCKLAIPTLMHFKPDIIVTALMFSGKVECELISHIRQFTTVPVLVISNNTLLNTRIKALDDGADDFLCKPFSLRELNARIk
Q9WWK2_SYNP2/1-40	PILMLTALGQTQDKVDGFNAGADDYLTKPFEVEEMLVRVr
A7C7X7_9GAMM/1-39	mIFMSALANAKDKVTAFEVGGVDYITKPFQNQEVLARIh
D1RC94_LEGLO/60-112	pqiihqfytnYPVPLLVINDNADEDACIEVLEAGADDFIVKPLYPRELHARIs
D3HP17_LEGLN/60-112	pqiihqfytnYPVPLLVINDNADEDACIEVLEAGADDFIVKPLYPRELHARIs
E1XXW8_LEGPN/57-112	rtepeaieqfynmYPVPLIVINNKPDEESSVAMLEAGADDFMTKPIYPRELHARIg
D5TAG8_LEGP2/57-112	rtepeaieqfynmYPVPLIVINNKPDEESSVAMLEAGADDFMTKPIYPRELHARIg
Q5WT48_LEGPL/57-112	rtepeaieqfynmYPVPLIVINNKPDEESSVAMLEAGADDFMTKPIYPRELHARIg
Q5X1D5_LEGPA/54-112	sllrtepeaieqfynmYPVPLIVINNKPDEESSVAMLEAGADDFMTKPIYPRELHARIg
A5IHT4_LEGPC/57-112	rtepeaieqfynmYPVPLIVINNKPDEESSVAMLEAGADDFLTKPIYPRELHARIg
Q5ZRW6_LEGPH/61-113	pevieqfynmYPVPLIVINNKPDEESSVAMLEAGADDFMTKPIYPRELHARIg
A4CT38_SYNPV/28-135	fgrdreeRSQVINALKQEQWPIVTIQSLDYFESLASQLSPDILILCSDIMSTFGNQLIRELRKKGITFPILCIGKILQAENCIIALEEGADDYLHSPLNKREFVSRar
B4WLB0_9SYNE/25-135	ILIIADQPELAESLQIELNREGFQVSVISDGIRGLLAVQRVATDLVVVGWSPPRISGLEICQRLRASQGEAPIILLTDQDNVNQRIAGLEAGANDCLSLPCDREELLARIh
B4WRF9_9SYNE/25-135	IMLISDDVELAETLQIELASEGYQVSVIHDGIRGLLAVNRMKPDLVVMSWSPPRLSALEICDRLRTNRCEGAIILLTEEDNPQDRIAALKAGADDCLSMPIVKEEFIARVK
D5UYV3_TSUPD/41-112	ralsdvgaviIESDNGDAFDACRELRRLSDIPILMIGgQAKDEVHTITALTVGADDFVARPVSDREIDARLr
A6E0P0_9RHOB/1-109	mVLEEDRATKLLVTERLAEEGYETVLCPDISAVLDAVERNNVHICVVGARYRGVDGYDIVRQLRHKSGAGLILLGNSEDEIDAVLALEMGADDYMVKPVRPRELCARVR
A3W708_9RHOB/5-114	aLVLDEDRTTHSLVTDRLADEGFETVSCGPDDSVLATVERHQVHICLVATRYRGLDGYEIARDLRHRSAAGVIVMGNSNDEIDTVMALEMGADDYLAKPIRPRELCARVR
B4CUK8_9BACT/22-134	VLVIDSDPQCVEQITASLAEAGYEVVTADNGPDGLEMARHLRPALIITEVGLDGLSGLELCRVLRGDAatEGIHVIMLTERQSELDRILGFEFGTDDYVAKPFSVRELVLRVk
D1ZXB4_SORMK/1-59	MPRMDGLELLRRLRERSRLPVIFLTSKDDELDEALGLAMGADDYIAKPFSQRLLIARIr
B9JNY4_AGRRK/5-117	igIVEDDEAFCESLNQAFTNEGYTVDAWRDGRLAQVSLTARLPDLLVLNWTMTSTFGIDLLKGMRSAPrsAAIPVIMLATDATENDKLLALSLGADDYLVKPFSMLEIVLRVr
A3UTK4_VIBSP/6-115	VLLMEDDIEVAVMTKLYLEANGFDVYISRCNSLGIKDVITFKPSVVLVGLRYPGENGARICEELRLLYQGVIIVLTSLDDSDNEIYAFKFGVDDYITMPVTGRVLSVRIk
Q3KCN0_PSEPF/9-118	tLLVEDDQRLAKLITKFLARHGFAVQVVRRGDQALAAIAELKPQIVVLELLLPDQNGLHLCRRIRDGFDIPIIILTAKGDDRDQVLGLESGADDYVVKPVKPSVFLARLr
E5ATZ5_BURRH/34-105	VLLVEDDDRLAQWVREYLDNYKLSVHGDRRGDVALDALRKHRLALMILEPMPPNLNDMAVCRRIRKLSNVpc
A4BBZ9_9GAMM/13-122	ILIVDDDHEFASRLREYLSSNEYDVSIESDASTALSRIRDDQPDLVILEVDLRGESGLTICKLSRKDFRGGLVLLSHRMDELDQVLGLDMGADDYIARTTAPRLILARcq
E8DC16_SALMO/1-60	mLPGKDGMTICRDLRHRWQGPIVLLTSLDSDMNHILALEMGACDYILKTTPPAVLLARLr
A3UPG5_VIBSP/9-118	lVIVEDDPKLRQMLSEYFVSQKFTVTSFEGGENAIDVIVKQQPDIVLLNLMLPGFDGLTICRQIRPKYFGKVVMLTASDDDFDHVAALEIGADDFVTKPIKPRVLLARVr
B1X5L7_PAUCH/8-114	IVIVEPHLLLRTVMVQRLRQDRLLAVGAGTGAEALEMCTYHSPDLLISADSLEDSSPFQLAGQLHCHVIVLMAVAARTEYLVSLLDAGASEVLRKPFNLEEFTARcr
Q7U7S7_SYNPX/34-139	VLVVEPHPTLRTVLVQRLRQDGHLTAAVGRASEALEVCQDQSPDLLVSAEILEQGSALRLADQLRCPVIVLTARSGADPVVGLLDDGADDVLRKPFGLEELAARcr
Q3AVI0_SYNS9/13-118	VLVVEPHPTLRTVLVQRLRQDGHLTAAVGRAVEALEICQDQSPDLLVSAEILEQSSALRLAGQLRCPVIVLTARSGAEPVVGLLEDGADDVLRKPFGLEELAARcr
Q05ZT6_9SYNE/13-118	VLVVEPHPTLRTVLVQRLRQDGHLTAAVGRAVEALEVCQDQSPDLLVSAEILEQSSALRLAGQLRCPVIVLTARTGAEPVVGLLDDGADDVLRKPFGLEELAARcr
A3Z819_9SYNE/1-106	mLVVEPHPTLRTVLVQRLRQDGHLTAAVATAAEALEVCQEQSPDLLVSAEILEQSSALRLAQQLRCPVIVLTARSGAEPVVGLLDDGADDVLRKPFGLEELAARcr
Q05Y11_9SYNE/34-139	VLIVEPHPTLRTVLVQRLRQDGHLTAAVGTAAEALEVCQEQSPDLLVSAELLERSSALRLAQHLRCPVIVLTARGGAEPVVGLLDEGADDVLRKPFGLEELAARcr
Q3AJ20_SYNSC/34-139	VLVVEPHPTLRTVLVQRLRQDGHLTAAVASAAEALEVCQEQSPDLLVSAELLERSSALRLAEQLRCPVIVLTARAGAEPVVGLLDDGADDVLRKPFGLEELAARcr
D0CK52_9SYNE/34-139	VLVVEPHPTLRTVLVQRLRQDGHLTAAVANAAEALEVCQEQSPDLLVSAELLERSSALRLAEQLRCPVIVLTARAGAEPVVGLLDDGADDVLRKPFGLEELAARcr
A5GLI8_SYNPW/19-124	VLVVEPHPTLRTVLVQRLRQDGHLTAAVASSSEAIELCQEQTPDLLISAELLEKSSALRLGQQLRCPVIVLTARNGAEPVVGLLDDGADDVLRKPFGLEELAARcr
A4CV26_SYNPV/34-139	VLVVEPHPTLRTVLVQRLRQDGHLTAAVASSAEAIELCQDQSPDLLISAEILEKSSALRLGQQLRCPVIVLTARNGAEPVVGLLDDGADDVLRKPFGLEELAARcr
Q0IB17_SYNS3/34-139	VLVVEPHPTLRTVLVQRLRQDGHLTAAVSSPAEAQELCQDQSPDLLVCAELLEQSSALRLAQQLRAPVIVLTARSGAEPVVGLLDDGADDVLRKPFGLEELAARcr
Q7V6P9_PROMM/34-139	VLVVEPHQTLRTVLVHRLRQDGHLTAAVASAVEALDVCRDQSPDLLVSAELLERSSAMRLSHQLRCPVIVLTARTGTEPMVGLLNEGADDVLRKPFGLEELAARcr
A2C890_PROM3/11-116	VLVVEPHQTLRTVLVHRLRQDGHLTAAVASAVEALDVCRDQSPDLLVSAELLERSSAMRLSHQLRCPVIVLTARTGTEPMVGLLNEGADDVLRKPFGLEELAARcr
A9BAZ3_PROM4/33-138	VLVVEPHPTLRTVLVQRLRQDGHLAAAVGTPEDAVDLCRDQSPDLLVSAELLEKSSALNLSQQLGCPVIVLTARAGVESLVGLLDDGADDVLRKPFGLEELAARcr
Q7VBK9_PROMA/33-138	ILVVEPHPTLRTVLVQRLRQDGHLAAAVGSVVEAIDLCRDQAPDLLVSAELLEQSSALNLGQQLGCPVMVLTARSGVETLVGLLDDGADDVLRKPFGLEELAARcr
A2C3G6_PROM1/34-139	VLVVEPHPTLRTVLVQRLRQDGQLAAAVGSAEEAVDLCRDQSPDLLVSAEILEKSSALRLAQQLGCSVIVLTARTGVEPVVGLLDDGADDVLRKPFGLEELAARcr
Q46K50_PROMT/34-139	VLVVEPHPTLRTVLVQRLRQDGQLAAAVGSAEEAVDLCRDQSPDLLVSAELLEKSSALRLAQQLGCSVIVLTARTGVEPVVGLLDDGADDVLRKPFGLEELAARcr
Q7V0Y1_PROMP/27-132	VLVVEPHPTLRTVLVQRLRQDGHLAAAVGSAIEAVDLCREQSPDLLVSAEILEQNTAMRLAQQLGCSVIVLTARSGVEPLVSLLDEGADDVLRKPFGLEELAARcr
A2BXA0_PROM5/27-132	VLVVEPHPTLRTVLVQRLRQDGHLAAAVGSAKEAVDLCREQSPDLLVSAEILEQNTAMRLAKQLGCSVIVLTARSGVEALVSLLDEGADDVLRKPFGLEELAARcr
Q31AB2_PROM9/27-132	VLVVEPHPTLRTVLVQRLRQDGHLAAAVGSAAEAVDLCREQSPDLLVSAEILEQNTAMRLAQQLGSSVIVLTARSGVEALVNLLDEGADDVLRKPFGLEELAARcr
A3PDL8_PROM0/27-132	VLVVEPHPTLRTVLVQRLRQDGHLAAAVGTAAEAIDLCREQSPDLLVSAEILDQNTAMRLAQQLGSSVIVLTARSGVEALVNLLDEGADDVLRKPFGLEELAARcr
A2BRU2_PROMS/27-132	VLVVEPHPTLRTVLVQRLRQDGHLAAAVGTAAEAIDLCREQSPDLLVSAEILENNTAMRLAQQLGSSVIVLTARSGVEALVNLLDEGADDVLRKPFGLEELAARcr
A8G5I3_PROM2/27-132	VLVVEPHPTLRTVLVQRLRQDGHLAAAVGNAAEAIDLCREQSPDLLVSAEILEQNTAMRLAQQLGSSVIVLTARSGVEALVNLLDEGADDVLRKPFGLEELAARcr
B9P2K0_PROMA/27-132	VLVVEPHPTLRTVLVQRLRQDGHLAAAVGNAAEAIDLCREQSPDLLVSAEILEQNTAMRLAQQLGSSVIVLTARSGVEALVNLLDEGADDVLRKPFGLEELAARcr
B5IMV5_9CHRO/1-94	mLAQRLRQDGHLAAAVASATEALEVCRDQSPDLLISAELLDESSALRLASQLRCPVMVLTARTGSEPVVTLLDAGADDVLRKPFGLEELAARcr
A3YYM3_9SYNE/5-110	VLVVDPHPTLRTVLAQRLRQDGYLAAAVATASEALQLCDDQTPDLLVSAELLEESTALRLAAHLRTPVMVLTARSGADPVVALLDAGADDVLRKPFGLEELAARcr
A5GU90_SYNR3/27-132	ILVVEPHPTLRMVLAQRLRQDGHMTAAVASAAEAMQLCLDQQPDLLVSAELLEETTALKLGAQLRCPVMVLTARTGAEAVVSLLDSGAEDVLRKPFGLEEMAARcr
Q0ATH2_MARMM/17-129	VLICESSSVQLRILSEAVRQAGYSVQTANKAEDALTLLQMGTVDIFLTGIEVGAVSGLEACWSLKANSetESVYTIVITASGEDRRLEESLDAGADDFIRKPVNMTELRARLr
A3UFY8_9RHOB/30-142	IHICETSRVQRAILVRMLTEAGFICSASGHAQESLDQLRQDPPDIFLTAIELPDFSGLEACWRVKANPetEHIHTMVLSASGQEDKLAESLDSGADDFLVKPIDKNELKARMr
A8I6I1_AZOC5/80-194	IMLVDASRVTLKLLAKTLLESRHDVVAFSDGGEALNYLQSGAeIDLLMTSFEIPGVSGIQLCweaRLIASSGRPLYVIAMSSNNDADHLAEALDSGADDFVSKPPSPVELEARLr
A8I6I4_AZOC5/57-171	IVLVDASRVTLKLIGRMLTDNGHEVVCFSDGLEALAYLHGGSeIDLLMTSFETPGVPGIQLCweaRLIANGDRPLYVIAMSSSNDADHLAEALDSGADDFIRKPPAPMELDARLr
B0UHE4_METS4/3-117	IVVVDPSRVVLKVIGGLLDPRGHTVNTFTDSREALDYVTANEaVTALITSLEVRPLTGLELCwsaRLLAEAHRPLYIIAMSSARNARNLAEVLDSGADDFIDKPPGGEELYARLr
B8IMK2_METNO/3-117	IVVVDPSRVVLKVISSLLDPRGYIVNTFTDSREALDYITTHRsVTALITSLEVRPLSGLELCwsaRLLADAHRPLYIITMSSARNARNLAEALDSGSDDFIDKPPGAEELYARLr
B1ZJJ3_METPB/3-117	IVIVDSSRVVLRIVAGMLEPRGHVVTQFTDSVEALAYVTDTPkVRALITSLEVRPLSGLELCwsaRLLAESSRPLSIIAMSSARNARNLAEALDSGADDFIDKPPGAEELQARLr
C7CHZ6_METED/3-117	IVIVDSSRVVLRIVAGMLEPRGHVVTQFTDSGEALAYITDNPkVRALITSLEVRPLSGLELCwsaRLLSESSRPLSIIAMSSARNARNLAEALDSGADDFIDKPPGAEELQARmr
A9W471_METEP/3-117	IVIVDSSRVVLRIVAGMLEPRGHVVTQFTDSGEALAYITDNPkVRALITSLEVRPLSGLELCwsaRLLSESSRPLSIIAMSSARNARNLAEALDSGADDFIDKPPGAEELQARmr
C5B1Y0_METEA/3-117	IVIVDSSRVVLRIVAGMLEPRGHVVTQFTDSGEALAYITDNPkVRALITSLEVRPLSGLELCwsaRLLSESSRPLSIIAMSSARNARNLAEALDSGADDFIDKPPGAEELQARmr
B7KY93_METC4/3-117	IVIVDSSRVVLRIVAGMLEPRGHVVTQFTDSGEALAYItDNLKVRALITSLEVRPLSGLELCwsaRLLSESSRPLSIIAMSSARNARNLAEALDSGADDFIDKPPGAEELQARmr
B1LXK0_METRJ/3-117	IVIVDSSRVVLQIIASLIEPRGHAVHPFTDSERALEFLAATPaVRVLITSLEVRPLCGLELCwsaRLLAESRGPLHVITMSSARNVRSLAEALDSGADDFIEKPPSAEELNARLr
F2IUZ9_9PROT/3-117	iVLVEPSLFGRRTLGNLLEKRGHRVDAFPDAVGALQFIRKVTsVELVLISLEIEGMTGLELCwqcRLIAQEGRSLYIIAMSSCGETEKAIEALDCGADDYVRKAPAPEELFARIr
E2CB51_9RHOB/3-117	IIVVESSAIGRKILQKVLKERNYTAKYFSSADDALEFLQTETsPVILLTSFETDGMHGLDLVWQSRLLAggsRALYIIAMSSSKEMSKAIEALDCGADDFIRKPTVPEELYAKIr
C4XSW8_DESMR/166-278	ILFVDAGRTLLHVVRAALASSGFRVVSARNAEDALALCRRHAFELVLTSVLLPGMSGLELCRKLKEDNagPYLPVIMLSSSDNALDMDTAFNYGADDYLLKSFTAEMLSKKVs
D2L1P3_9DELT/135-247	ILFVDAGKTLLHVVRAALSPAGFQVVAAHSAEEALALCRSQSFELVLTSVLLPRLSGLDLCRRLKEENpgRYLPVVILSSSDNALDVETAFNCGADDYLLKSFTPDMLAAKVs
E1JYS6_DESFR/133-245	ILFVDAGKTLLHVVRAALTPAGFRVVAAHNAEQALAFCRKHDFELVLTSVLLPGLSGLDLCRRIKEDNpgRYLPVIILSSSDSSLDMDTAFNCGADDYLLKAFTPEMLAAKVs
Q04XK3_LEPBL/3-121	lLILDSGTTFRKIISSFFPAEDFQIVEAGSAKEGLDLTFRENFDLITIGMILPDSDGFTICKTIRNDLrenkynacKNSKIYLVTSGDVESNRTKSMEFGFDGIFPKPSGIEELKLVik
Q04VW8_LEPBJ/3-121	lLILDSGTTFRKIISSFFPAEDFQIVEAGSAKEGLDLTFRENFDLITIGMILPDSDGFTICKTIRNDLrenkynacKNSKIYLVTSGDVESNRTKSMEFGFDGIFPKPSGIEELKLVik
Q72ME6_LEPIC/3-121	VLVLDSGTTVRKIISSFFPTEDFQIFEAGTAKEGLDLTFQEHFDLITIGMVLPDSDGFTVCKTIRNGLidnkqsicKNSKIFLITSGNIETNRIKSVESGFDGIFPKPTGIEEFKTVIe
Q8EYZ6_LEPIN/3-121	VLVLDSGTTVRKIISSFFPTEDFQIFEAGTAKEGLDLTFQEHFDLITIGMVLPDSDGFTVCKTIRNGLidnkqnicKNSKIFLITSGNIETNRIKSVESGFDGIFPKPTGIEEFKTVIe
A3IZ16_9CHRO/23-143	ILFVDTEIGTRHLITNYINnnESDSLKAFAAGSVAEAVRILwDNKDnleIHIIVVSYFLSGrTSGIELIEIIRQLGfKDIPIFMLTRRDVEPELDRAQFWGVRGFFNKTTiTSDEIVKKLr
B5YFV1_THEYD/769-882	vfllerdertnydISKILKESGYEVYATNSSKQAMELVKSEKPDLLIVNITDPDSSAFDFIDFIKTSAelRDIPIIALTNKELSEQEKEALNGRIKDIINKALfSEEELITELk
C6PS98_9CLOT/4-118	ilhlEQSSFIKKLVKNILIENGFNCVSVDTAEEAYETLKNLNgkVDLIITSLLLEDTSIEEFMKTINNNNlnKSIPVFVVTGNELENTQKRILNLGVSDYITKNNLGEELLKHVk
Q893W2_CLOTE/5-117	ivvhIEQSEFFSNIIKVMLEEQGYEYINTDNFSEACYIIENNDVDLIITSLLAKGGSIEEFIKDINSSDkKEIPIFVVTGDNINEKKKSLFNLGISDYILKEDLQEEISKHVq
C1I5A5_9CLOT/4-113	iLHIEQSGFFSKLLEKIVKEKGHKYINVRDFNEARDVLNSQNVSLIISSLYANGGDIEEFVEAINKRFDIPIFVVTSEDMDDKRKDLVNLGISEYILKKDLEEevrnyld
C3KXI1_CLOB6/4-115	VLHIEQSDFFCKMVENILREKNYDYIATDSFNEAYNLIKEYDIDLIITSLYGKGGDIEDFIKNIGYMDsNEIPIFIVTSDNDHEKKKNLLNLGVFDYLLKDDLKEEITKHVd
A5I349_CLOBH/4-115	VLHIEQSDFFCKMVENILREKNYDYIATDSFNEAYNLIKEYDIDLIITSLYGKGGDIEDFIKNIGYMDsNEIPIFIVTSDNDHEKKKNLLNLGVFDYLLKDDLKEEITKHVd
A7FUY0_CLOB1/4-115	VLHIEQSDFFCKMVENILREKNYDYIATDSFNEAYNLIKEYDIDLIITSLYGKGGDIEDFIKNIGYMDsNEIPIFIVTSDNDHEKKKNLLNLGVFDYLLKDDLKEEITKHVd
B1QQV2_CLOBO/4-115	VLHIEQSDFFCKMVENILREKNYDYIATDSFNEAYNLIKEYDIDLIITSLYGKGGDIEDFIKNIGYMDsNEIPIFIVTSDNDHEKKKNLLNLGVFDYLLKDDLKEEITKHVd
B1KU03_CLOBM/4-115	VLHIEQSDFFCKMVENILREKNYDYIATDSFNEAYNLIKEYDIDLIITSLYGKGGDIEDFIKNIGYMDsNEIPIFIVTSDNDHEKKKNLLNLGVFDYLLKDDLKEEITKHVd
B0B5R2_CLOBO/1-81	nEAYNLIKEYDIDLIITSLYGKGGDIEDFIKNIGYMDsNEIPIFIVTSDNDHEKKKNLLNLGVFDYLLKDDLKEEITKHVd
B0B5R4_CLOBO/1-81	nEAYNLIKEYDIDLIITSLYGKGGDIEDFIKNIGYMDsNEIPIFIVTSDNDHEKKKNLLNLGVFDYLLKDDLKEEITKHVd
B0B5R3_CLOBO/1-82	fnEAYNLIKEYDIDLIITSLYGKGGDIEDFIKNIGYMDsNEIPIFIVTSDNDHEKKKNLLNLGVFDYLLKDDLKEEITKHVd
A7GEN7_CLOBL/4-115	VLHIEQSDFFCKMVENILREKNYDYIATDSFNEAYNLIKEYDIDLIITSLYGKGGDIEDFIKNIgYMTSNEIPIFIVTSNNDHEKKKNLLNLGVFDYLLKDDLKEEITKHVd
D5W046_CLOB2/4-115	VLHIEQSDFFCKMVENILREKNYDYIATDSFNEAYNLIKEYDIDLIITSLYGKGGDIEDFIKNIgYMTSNEIPIFIVTSNNDHEKKKNLLNLGVFDYLLKDDLKEEITKHVd
E8ZTL4_CLOB0/1-100	mVENILREKNYDYIATDSFNEAYNLIKEYDIDLIITSLYGKGGDIEDFIKNIgYMASNEIPIFIVTSNNDHEKKKNLLNLGVFDYLLKDDLKEEITKHVd
B1IMT8_CLOBK/4-115	VLHIEQSDFFCKMVENILREKNYDYIATDSFNEAYNLIKEYDIDLIITSLYGKGGNIEDFIKNIgYMASNEIPIFIVTSNNDHEKKKNLLNLGVFDYLLKDDLKEEITKHVd
D8GHY7_CLOLD/4-115	VLHIEESEFFCNIVKNTLVQGNYSYISADNFNEAYKILQDSDIDIIITSLYAKGGSIENFLKDInYSSKKDIPIFVVTSNAIDETKKKLLNLGVTDYILKKDLNEQIIQRId
E1RBZ7_SPISS/3-114	IALVDHSPFINYALTNLLTESFSSVAFIDCHTGEGDVFDELReCDLIIMELIFRSCSGLEFIKSLRDHEIDIPILVFTMQNEEHFAERSLKAGATGYLMMSSAIEEIgyalk
Q31GM0_THICR/3-114	ILIVDPSKSYREVVKEILSNEEVNVIEAKSGHEAFTYLKHKTPSAISIAHELGDMDSFKFLKTVNLNTilCNVPKFLLTSNASKDFKRKAYDAGFTEIFVKSDFPTLKRAlk
E4THS9_CALNY/5-114	ILIADPSKVSRFVLEYYLSDKYNILMAESIAEARRMLSLAIPSLVLVAHELKDGLGYELCRYVNERFKNVPVVILSSEDDKERRRIALESGAIDYLVRTKIDDtivsyvd
D3PD66_DEFDS/6-115	ILIADASKVSRILLENILSDHFEIIQFSSIAETINYLKNNSVDLLICGFELTDGNAFKLAELLKVNDIFIPILLITSDPKTISKYDAYTFGIFDILERDKIDESiiedin
D6TMY2_9CHLR/5-99	VLIAEDIRSLRVVCKHILRGNGYNVLEARTGEDAFWLSLYERPELVITSGTLRRTNGILLTRALATHRatSNIPLLFVVGtpsqeepsfvdhqlq
Q2BIX2_9GAMM/5-117	IYVVDGSTTIRNLYSAVLESVGYRVKCFKTGESCYKALNFEIPDLIIMGAELPDTECVELSTRIKSQPefILLPIVVVSSIRSMELKQRCFQAGVTDFILKNCTQAFLLERVk
D3SA23_THISK/3-114	ILVVDRSRVFRALWSRMVGTAGHEASMAGTGAEGLARLDIFRAELACVSLSLPDMDGLEFCRAARKRRygRGLPLIILTSNPDMRIRERAFAAGATDVhdrtnigelfqqae
C0N2X4_9GAMM/4-115	aLVVDSSNYYCGQLTDLLVAAGFEVESARTGAEGLEKAQQNRYRLVCCSDNLKDFASSEFCSQLRSLNgyEFVTLLVLTEHDNAKSLKQALLAGATDIFSKHDITEMEtylt
D9SDH4_GALCS/11-122	VLLVDDSKTFQSVFKATFNSDTCELFICSTGQEALELIGSRYIDFICSSFYLPDMEGIELCQRVRHLTknIAKPYVLLTSVDNSNAINKALPAGVTDIFHRQDIAQLLAfis
Q47C54_DECAR/3-114	ILVVDATHLYRDILQRALGhYADVRVELALSQQEAREIVARETFHFFIISGQLPDGDGIELAKALRADGraKAEPIVLLTSSASSGLATQAEQAGVSELFRKQDIDELLrfm
A7BZV6_9GAMM/11-125	IMIVDRSEVARSIISHILQkEMQNAYIVTCGSAEEALEYLCQEKFDLITTSLLLPGLDGLDLCHEIRKSDkqHLTPVIVVSSDADKRLLREGFSAGVTDYFNKSLGYKRLVDFik
E6WWQ1_PSEUU/16-129	VMVADGSKLVRKLIADVLVrdLPGVEVVGCSSIEEARQALEDGPVNLVTTALSLPDGDGMELARSVRAAAqAYVPIIVVSGDAQQHLVERRFTEYVTDYFDKSLGHEALAEfis
B4SLA1_STRM5/16-130	VMVVDGSKLVRKLIADVLRrdLPGVEVIGCDSIEEAQQALAQGPVDLVTTSLTLRDGDGLALARMIREAAgqAYVPVIVVSGDAQQHLEQRRFTEYVTDYFDKALGHEALAtfir
B8L864_9GAMM/16-130	VMVVDGSKLVRKLIADVLTreLPGVEVIGCDSIEDAQQALAQGPVDLVTTSLTLRDGDGLALARMVRDAVgqAYVPVIVVSGDAQQHLEQRRFTEYVTDYFDKALGHEALAtfir
B2FJQ5_STRMK/16-130	VMVVDGSKLVRKLIADVLQrdLPGVEVIGCDSIEDAQQALAQGPVDLVTTSLTLRDGDGLALARMVREAAgqAYVPVIVVSGDAQQHLEQRRFTEYVTDYFDKALGHEALAtfir
Q3R0C0_XYLFA/18-132	VMVVDGSKLVRKLITDVLRRELPEVDviGCVGIAEARQTLEAGTVDLVTTSLFLPDGDGLALARSVREEAgqAYVPVIVVSGDTQQHLVERRFTEYVTDYFDKALGHEALAAfir
Q3RFW3_XYLFA/18-132	VMVVDGSKLVRKLITDVLRRELPEVDviGCVGIAEARQTLEAGTVDLVTTSLFLPDGDGLALARSVREEAgqAYVPVIVVSGDTQQHLVERRFTEYVTDYFDKALGHEALAAfir
Q3QZI6_XYLFA/18-132	VMVVDGSKLVRKLITDVLRRELPEVDviGCVGIAEARQTLEAGTVDLVTTSLFLPDGDGLALARSVREEAgqAYVPVIVVSGDTQQHLVERRFTEYVTDYFDKALGHEALAAfir
B2IAB3_XYLF2/18-132	VMVVDGSKLVRKLITDVLRRELPEVDviGCVGIAEARQTLEAGTVDLVTTSLFLPDGDGLALARSVREEAgqAYVPVIVVSGDTQQHLVERRFTEYVTDYFDKALGHEALAAfir
B0U621_XYLFM/18-132	VMVVDGSKLVRKLITDVLRRELPEVDviGCVGIAEARQTLEAGTVDLVTTSLFLPDGDGLALARSVREEAgqAYVPVIVVSGDTQQHLVERRFTEYVTDYFDKALGHEALAAfir
Q9PA27_XYLFA/1-114	MVVDGSKLVRKLITDVLRRELPEVDviGCVGIAEARQTLEAGTVDLVTTSLFLPDGDGLALARSVREEAgqAYVPVIVVSGDTQQHLVERRFTEYVTDYFDKALGHEALAAfir
E1RN63_XYLFG/1-114	MVVDGSKLVRKLITDVLRRELPEVDviGCVGIAEARQTLEAGTVDLVTTSLFLPDGDGLALARSVREEAgqAYVPVIVVSGDTQQHLVERRFTEYVTDYFDKALGHEALAAfir
Q879Y9_XYLFT/1-115	mMVVDGSKLVRKLITDVLRRELPEVDviGCVGIAEARQTLEAGTVDLVTTSLFLPDGDGLALARSVREEAgqAYVPVIVVSGDTQQHLVERRFTEYVTDYFDKALGHEALAAfir
F0BXD3_9XANT/16-130	VMVVDGSKLVRKLIADVLKrdLPNVQVIGCSNIAEARQALEAGAVDLVTTSLSLPDGDGLTLARSVRETAgqAYVPVIVVSGDAQQHLVERRFTEYVTDYFDKALGHEALATfir
D4SWZ2_9XANT/16-130	VMVVDGSKLVRKLIADVLKrdLPNVQVIGCSNIAEARQALEAGAVDLVTTSLSLPDGDGLTLARSVRETAgqAYVPVIVVSGDAQQHLVERRFTEYVTDYFDKALGHEALATfir
Q3BNI1_XANC5/16-130	VMVVDGSKLVRKLIADVLKrdLPNVQVIGCSNIAEARQALEAGAVDLVTTSLSLPDGDGLTLARSVRETAgqAYVPVIVVSGDAQQHLVERRFTEYVTDYFDKALGHEALATfir
D4T492_9XANT/16-130	VMVVDGSKLVRKLIADVLKrdLPNVQVIGCSNIAEARQALEAGAVDLVTTSLSLPDGDGLTLARSVRETAgqAYVPVIVVSGDAQQHLVERRFTEYVTDYFDKALGHEALATfir
Q8PFZ5_XANAC/1-114	MVVDGSKLVRKLIADVLKrdLPNVQVIGCSNIAEARQALEAGAVDLVTTSLSLPDGDGLTLARSVRETAgqAYVPVIVVSGDAQQHLVERRFTEYVTDYFDKALGHEALATfir
Q2NY20_XANOM/16-130	VMVVDGSKLVRKLIADVLKrdLPNVQVIGCSSIAEAREVLEAGAVDLVTTSLLLPDGDGLTLARSVRETAgqAYVPVIVVSGDAQQHLVERRFTEYVTDYFDKALGHEALATfir
B2SJF4_XANOP/16-130	VMVVDGSKLVRKLIADVLKrdLPNVQVIGCSSIAEAREVLEAGAVDLVTTSLLLPDGDGLTLARSVRETAgqAYVPVIVVSGDAQQHLVERRFTEYVTDYFDKALGHEALATfir
Q5GUS1_XANOR/40-154	VMVVDGSKLVRKLIADVLKrdLPNVQVIGCSSIAEAREVLEAGAVDLVTTSLLLPDGDGLTLARSVRETAgqAYVPVIVVSGDAQQHLVERRFTEYVTDYFDKALGHEALATfir
F0B7J2_9XANT/16-130	VMVVDGSKLVRKLIADVLKrdLPNVQVIGCSSIAEARDALEAGAVDLVTTSLSLPDGDGLTLARSVREAAgqAYVPVIVVSGDAQQHLVERRFTEYVTDYFDKALGHEALATfir
B0RWT3_XANCB/1-114	MVVDGSKLVRKLIADVLKrdLPNVQVIGCASIAEARDALEAGAVDLVTTSLSLPDGDGLTLARSVREAAgqAYVPVIVVSGDAQQHLVERRFTEYVTDYFDKALGHEALATfir
Q4UPY8_XANC8/1-114	MVVDGSKLVRKLIADVLKrdLPNVQVIGCASIAEARDALEAGAVDLVTTSLSLPDGDGLTLARSVREAAgqAYVPVIVVSGDAQQHLVERRFTEYVTDYFDKALGHEALATfir
Q8P4D6_XANCP/1-114	MVVDGSKLVRKLIADVLKrdLPNVQVIGCASIAEARDALEAGAVDLVTTSLSLPDGDGLTLARSVREAAgqAYVPVIVVSGDAQQHLVERRFTEYVTDYFDKALGHEALATfir
F0CD91_9XANT/16-130	VMVVDGSKLVRKLIADVLTrdLPNVQVIGCSSIAEARQALEAGTVDLVTTSLSLPDGDGLTLARSVREAAgqAYVPVIVVSGDAQQHLVERRFTEYVTDYFDKALGHEALATfir
D2UG43_XANAP/16-130	VMVVDGSKLVRKLIADVLHreLLDVEVVGCASIAEARAALEAGPVDLVTTSLALPDGDGLALARSVREAAgqAYVPVIVVSGDAQRHLVERRFTEYVTDYFDKALGHKALAtfvr
Q46R05_CUPPJ/12-125	ILNVEDREGPRYVKSSILQRAGFSVLEASTGQAALSLVRQHMPALVLLALRLPDISGLEVCKLLKSDPhlSSTPILLTSpALATSAQRVEALDCGADNFMVEPSEPEELIASIq
B3RCS4_CUPTR/42-155	ILNVEDREGPRYVKSRILHRGGFSVIEAVTGHSALSLVRQHAPSLVLLSARLPDISGLEVCRLLKDDPqtARTLVLLTSpGLAQSRQRVEALNCGADGYLVEPAEPEELLSSIq
Q0JYN8_CUPNH/12-125	ILNVDDREGPRYVKSRILHRGEYSVIEAATGHSALSLVRQHAPVLVLLAARLPDISGLEVCRLLKADPqtAHTLVLLTSpGLAQSRQRVEALNCGADGYLVEPAEPEEVLSSIq
D6KEG8_9ACTO/1-60	MTGFEVCEHIKNDPatAAVPVINISaAAITVDDRAQGLYRGADAYLVEPVAPDELLATVt
Q0RNB1_FRAAA/5-137	lLLVGNEAALRRDLVPALLGEGYGIDTAATGEQALALLAARGAHLVLTClplasdvpwldelvfgpaggdPSEPDapMDGLEFCRRLRAAGDVPLVVVADRLDPAGVIAALEAGADDYVTAPPVTpevlarlr
A9IZF9_BART1/6-116	LLIVEDDDLRPILVEQLQMHQEFEIFQTKTAEGGMKIVQEENIDLAILGLELPDLDGRKAVKQLRTQGFRAPIIMITNNDTDCDTILDLETGANDYVTKPFRFAVLLARIr
C6AAX2_BARGA/6-116	LLIVEDNDLRPILVEQLQMHQEFEIFQAKTAEEGMKIIQEENIDLAILGLELPDLDGFKAVKQLRTQGFRAPIIMITNHDTDCDNILDLETGANDYVTKPFRFAVLLARIr
Q6FYE9_BARQU/6-117	LLIVENDDDLRPMLVEQLQiHKEFKVFQAKTAEAGIKIAQEENVDLAILGTELPDLASHKAVKKFRNQGFRAPIIMITNYDTDCDTILDLEEGANDYVTKPFRFAVLLARIr
Q6G1R0_BARHE/6-117	LLIVENDNDLRPILIEQLQtHKEFKIFQAKTAETGITIAQEENVDLAIFATELPDLDGHKAVKKLRTQGFRAPIIMITNYDTNCDTLLDPETGANDYVTKPFRFAVLLARIr
E6YJG9_BARC7/6-117	LLIVEDDNDLRPILVEQLQiHKEFKVLQAKTAEIGITIAQKENVDLAIFGIELPDFDGREAVKKLRSQGFRAPIIMITNCDTDCDTILGLKMGANDYVTKPFRFSVLLARIr
Q47FN5_DECAR/3-116	ILVVEDSQSSLATLTKYVEHFGATSIPAENGEMAIDLFSRNRPDLVLLNILLPDMDGFVVAQHIRAMEkpgDWAPIIFLSSLDDDANIEKGIAAGGDDYLHKPISEIVLGAKir
A6FCX5_9GAMM/3-114	ILIIDDSKIERVIIRSYLQHLNHEVFDAGNGETGITLFAECNPDIVLLGVVMNGINGYEVARKIRQEFtDWVPIIFLSGKTAPEDIMIGIEAGGDDYLPKPIQKTILIAKmt
Q08ZF5_STIAD/1-63	MPDLDGYQTAHLIKAQErtRHIPLLFLTaLQREDQHLLRGYAQGAVDYLLKPFEPEVLRAKVa
C2FVC9_9SPHI/1-63	MPGIDGFEVAETLsGFNKtKEIPIIFLSaVNTDKKFITKGYESGGIDYVTKPVDPDILLLKVk
A7BT04_9GAMM/1-63	MPDMDGFETAKAIRARKktQHIPIVFLTaAYKSEEFQQKGYTVGAADYLTKPIDPSQLINRIQ
A7BS09_9GAMM/1-65	MQMPNMDGFETAQVIRSRKktEHVPIVFLTaAYKSEEFQQRGFIVGAADYLTKPIETTQLISRIK
E6VWV7_DESAO/3-121	ILIVDDCTASVSSMKEVLANAGYTTTIAVSHFEQAMAVLSASAetdasVDLVIIGVDMPGIGGIGAVLTIKSHRayEDIPVIVVTEHNDEAILDQAFAAGASDYIVKPVSAIELRARVR
B1XN74_SYNP2/102-162	lrhelvayqqaedLLTKIARTPILMITAREDDESVTKAFTAGATDFITKPIHWTILRQRVr
D8G2H0_9CYAN/98-148	lvplsaprERTPVLMITGLDDPESVDRAFTAGATDYVTKPIHWAVLRQRVR
E1U3Q0_9CYAN/92-152	lgsldisgfgnslISTFWARTPILMITGLDDPDSVDRAFEAGASDFVTKPIHWAVLRRRVr
Q3M8A8_ANAVT/99-152	glgstvISRLWERTPILMITSLNDAESVDRAFEAGATDYITKPIHWAVLRQRLr
Q8YR51_NOSS1/98-152	sglgntvISRLWERTPILMITSLNDAESVDRAFEAGATDYITKPIHWAVLRQRLr
B4VIK5_9CYAN/84-138	sehleaqglqgvSQTPVLMITNLDDPESVDRAFAVGATDYITKPIHLAVLRQRVR
A7HCX1_ANADF/269-381	ilvvsagASTLLSDVAEALRQEGHDVVSATSPEEALALLAVDRVDAILVESTRAGEEGAAACLRIRGDGrwRHLPVLVLGARAEPEATVEALAGGADDYVPvasgplvararv
B4RFM9_PHEZH/141-255	VLLAHDSATARLRLRHLLDQEGYEVVEASTEREAVQSLDEETDCVVLPIAAAAWDGLLLARDLnAQRQrlgFPFQIVVIGpGPDQPAELAAAFEAGADEVVRTlesddvvlvrlr
D5RGU8_9PROT/152-275	mLVVDDGATYRTYLAGLLTREGYAVESAASAEAALEAVAASPaeWDCVVMNAFSAGFDGVLLCARLNALRaaalgdgggPGFQIVALGpESTAgREMLTGLFEAGADELVPATAEARvlslrir
A1ZRX3_9BACT/989-1098	VLVIHHHPVQSARIEAILKEKGIQVTQAMHGISGIELLQANPyFQAVFIAEEMPFMDGMQTAQEIRQTLglSNLPLVLLNSSNSGSsqaeglalyqqwigttpqpsqlyk
A6CTQ4_9BACI/413-529	vALLEDDPIMQVLLSNTIKqAASLnnipISISKYESGEQFLEsgWLEQNQKGMVLLNIFMDGMSGIETLKQADFDPFTVLMLSAETRKTEMIQAIELGVADYVIKPFSISALENKIl
D7WS73_9BACI/159-278	VSIIEQNAIFRQVLKSTLNQINIpyfsLDVKVYDDGYSFLQSDdyKSGHMHLILMNDILPLKNGLEILHILRHMPneKKFIIYMMSERNSEGAALNAYEGGVDEYIVKPFNLRLLEAKIk
F2F1Y6_9BACL/158-276	VSIIENDHITQSIFSNLFHnletaEQDLEVRVFNDGLEFIEsdWYRSEHHHIIVLNDILPRKNGFEVLHYLRGLPneQKYLILFISSRNSEEAQLYSFENGADAYFVRPFNLkifeiri
B1I404_DESAP/5-117	avVLDSDPVMLEAHEDVLSlVPGCMVVLSTVSARSALEVLCGDETVLLLLELKLSGADGLELLREIRRQGLPVDVIVVTGAEDAGTLEQALRLGIFDYIIKPYRRHRLKSSVe
D2S8J9_GEOOG/3-115	VLVVENEATTAQLLVGHVQrLRDFAVTEQASTGADALRRLAPGHVDLVLLGVHLPDMSWLDLLRTLRGAGCTVGVVAVTATHDLSVIRTALAFGVVHYLLKPFTFTSVREQLe
C2W3W7_BACCE/1-60	MPGDTGFDLLMHIRNQEKEIDVIMISAVHDMGSIKKALQYGVVDYLIKPFTFERFKEALt
D9R7W6_CLOSW/4-116	tIIIEDDPIVASINRHYVElNKDMEVCGCFTNGQDALNYLEGHSVDLAITELYMPKMDGMELLREIRRQEKDLDVIVVSSANDVKHVKKFLSLGIIDYLIKPFEYTRFNHale
C4SRW0_YERFR/4-48	qgfsgGIIFVTAASDSETVSEAIRYGVFDYLIKPVAYERLEQSLa
E8IWH3_ECOLX/7-119	LLIVEDETPLAEMHAEYIRhIPGFSQILLAGNLAQARMMIERFKPGLILLNNYLPDGRGINLLHELVQAHYPGDVVFTTAASDMETVSEAVRCGVFDYLIKPIAYERLGQTLt
C3TJQ5_ECOLX/7-119	LLIVEDETPLAEMHAEYIRhIPGFSQILLAGNLAQARMMIERFKSGLILLNNYLPDGRGINLLHELVQAHYPGDVVFTTAASDMETVSEAVRCGVFDYLIKPIAYERLGQTLt
C4T9F7_KLEPN/6-118	tLIVEDEPMLAEILVDNIKqFPQFDVIGIADKLESARKQLRLYQPQLILLENFLPDGKGIDLIRHAVSTHYKGRIIFITADNHMETISEALRLGVFDYLIKPVHYQRLQHTLe
D4R4G5_ENTFC/1-60	MPGESGIHFLSWLRQQGNDIPVILITAADDIETIKNVIRYGALDYLIKPFTLQRFQLAIe
Q60AL7_METCA/3-112	IAIVNADRQAIEILRGVIEgEAGLDVCWTARDGKEAVARCAADRPDLILMAMHLPAMDGVEATRHImGTMPCPILVVTATIAgaFSRVYEAMAAGALDAVETPrrvgdge
E0U5L8_CYAP2/3-111	IAIVNDTAKIVESLRRVIAkVPDYQVAWVARDGRQGINQCITDPPDVILMAVLMPHLDGAKTTQEIMIKSPCAILMITenLKRDSAKIFEAMGYGALDVVHLPmlgtev
A8KQM1_BURPS/93-171	vpVAEGDHASMVLTREVLKLAGCRTFTATSGMRAPNNAQEQSVDLALMGIHIPEMTGIEATRTRRQREllygrpkllav
Q12AQ6_POLSJ/8-118	VLVAEDSAIARVLLVRLLEsDPLIRVVGAVGDGQAAIDFVNHNKPDVVLMGVHMPRLDGFETTRRIMETQAVPIIICSASNNvtdIAVTFRAMEAGAIACIEKPFTGEqdd
B9DZ85_CLOK1/9-115	VLVVDDSLVFREVLSRGISsDPYIEVIAKAVDPFDARDKIPKFHPSVMICNVEMPKMNGIEFIRRLiPQYPLPTVVVSTISESVFEAMRAGAVDFVTKPDvqsvknv
A5N5P6_CLOK5/9-115	VLVVDDSLVFREVLSRGISsDPYIEVIAKAVDPFDARDKIPKFHPSVMICNVEMPKMNGIEFIRRLiPQYPLPTVVVSTISESVFEAMRAGAVDFVTKPDvqsvknv
E7VR29_SALMO/1-59	MPRMDGLDFLEKLmRLRPMPVVMVSsLTGKgSEVTLRALELGAIDFVTKPQlgiregml
E7T5N3_SHIBO/1-59	MPRMDGLDFLEKLmRLRPMPVVMVSsLTGKgSEVTLRALELGAIDFVTKPQlgiregml
E7VR30_SALMO/6-48	VLSVDDSALMRQIMTEIINsHSDMEMVATAPDPLVARDLIKKi
B1EQ64_9ESCH/6-53	VLPVDDSALMRQIMTEIINsHSDMEMVATAPDPLVARDLIKKFNPGVl
Q8W2M6_PETHY/279-343	sIPGIDCYEVAVRIHEKFnkrhDRPLIVALTASTDRVIKENCMRAGMDGVILKPVSVDKMRSVls
D2Y9X2_VIBMI/2-63	wkcQKMNGVQFLKNLmRLHPLPVVMIStltQHGAEATLAALELGAVDYFPKPSSDnpaemls
D0H350_VIBCH/1-61	MPVMDGISAVREIMANNPVPILMFSslTHDGAKATLDALDAGALDFLPKKFEDiarnrdea
D0HXH9_VIBCH/1-61	MPVMDGISAVREIMANNPVPILMFSslTHDGAKATLDALDAGALDFLPKKFEDiarnrdea
D0HN27_VIBCH/1-61	MPVMDGISAVREIMANNPVPILMFSslTHDGAKATLDALDAGALDFLPKKFEDiarnrdea
B4CX08_9BACT/7-130	ILVVDPETDFLDWVQHQLGTPTTRVITATTADDGYKIFCREAPDLLISETHLSPFSGQDLLVKVKQREPNAIVVLTSGFGTTQSVIESMKLGAFDFIRKETLPFNlkvvvdaalkaqaemkaat
Q6AII8_DESPS/8-119	ILIIDDEYSFRKTTKVYLERCGYGVLEAKTGREGLALCLRHDIDLVLLHSSLPDIHGVDVLQEIQLLLPELPVIMTSSGQDVAEIAKFLRFGALDYLHKPIIEPSILvhvve
C4SCU3_YERMO/1-58	MGGIEFVERLLIQGVKIPVLVISATDKMADIAKVLRLGVKDVLLKPIvDLNRLREAVl
D6U1W6_9CHLR/20-80	ILIIEDDPDIGEILVQFFKDEFPCQVILVGDGFAALKITRTLVPDVILLGIvnltrkmkni
B9M2U3_GEOSF/4-118	LLIIEDNCELCKQLKRGIGKEYDVMFAGDCKEAIALFYRYRPKVVTLGIGLSPDengivEGFRCLEQILSHSPTTRVIVITEHERRDIGLRAVQAGAYGFCRKPIHMSELRVIIn
C6E2Q6_GEOSM/4-116	LLVVEDEKGLCLQLNSGLSPEYDVLEAQGRSDAMELFLQHFPKVVLLGLAADPvgdLEGVGLMEGMLKLRPDTKVVLLAMPGQREEVHLALRQGAYDFHWKPAGMAELQAIVr
Q3A4W5_PELCD/8-120	ILLVENDPSYADAIRNVFLatCPSWNVKQVDTLQKSHLLMAGEVPDLVLIAIDLHDENAIETLTLPPEDAPCPIIVMATKVKEDAAMEVLKAGAMDFIVKSPeAIRElphrva
E4NTC3_HALBP/29-108	rvgelpearLDSGAYDCVVCNYVLATRDGVELTAELRDSHPTLPIIVYTAMGDETVARDALRAGATDYVVSDetensnve
E1MRB0_9GAMM/3-114	fLIIDNDAAERSLTLETLRsaFSEANIVEASSREAFDEKITEAGFDLAITEYQLDWTDGLTLFKDIQSRYACLPVIMLTDSGNEDIAATAIKIGMADYVVKRNRHSLPDAIk
A3ILK1_9CHRO/20-120	yqqqlqqdrsivykillgrsnttlsalsqsTLKIDGILLELGSPHTPSLQLLSQLKKQTNAPIIVIDGGDTEIAVQAFKNGADDYLIKHRtTPDDLClamr
D8G946_9CYAN/8-124	ILIVDESSGDRELYRRYLLrdrEYDYTILEAGMGQQGLDLWQQQQLDAVLLNYRLPDLDGIDFLSKLQPSKqgLGLPVIVMTRQGNEAIAIQAMKAGAQDYLIKEQMTEeglhlavn
A3IXP8_9CHRO/7-120	VLIIDNDQGNRLAIQRSLEpiVPSLELTEVKSRRKAISLLKRNSFNCVFLGYLLSDTTGVSLLKELQEMGIEIPLIVLTPSENRRIAQEFMKSGAWDYIVESMiSPDVLLKTLk
B1WS70_CYAA5/22-135	VLIIDNDKGNRLAIERSLKqIVPLLNLSKVESRTKALALLKEVSFNCIFLGSLLSDGDGLSLLKEIQNMGVQAPLIVLTPPENKKITQEFMESGAWDYIIESMiSPDILfktlk
F0LVB4_VIBFU/13-123	LLMVEDTASVAALYRSYLTPLEIDINIVGTGREAIESIAHREPDLILLELRLPDMTGMDVLHAVKQRSPDVPVIFMTAHGSIDTAVEAMRHGAQDFLIKPCEADRLRVTVn
B6IQ78_RHOCS/8-116	ILIVEPSAALAQAFVTALRRDGHALDQADSIAAALDRLAAAPADLVLLNLQVTDRPGLDGLKALCDRAARIIALTAQGSVQAAVEIMRAGAVDVLLLPVGTEKLRGAVt
A6GHY3_9DELT/1-59	PGQDGLELLGRIRKFDKDIAVITMTATPTLESATDAINLGVSAYLQQPFSGSEMRETVa
E8X5H2_ACISM/21-131	LLVVEDNASIRAACLEIASNMAFSAVGAPDMKEAEEILRHQAVDVLLLNLKIPGGGGMDLLERVKKLQPDTVVIAMTAAASVSSAVEAMRVGAAEYLTKPFALEELTSVLe
E6QIJ1_9ZZZZ/26-136	LLVVDADSAVRSACAEIATSLGYAVQSTGDLEQARGLLRGIAADILLVNLPWNSSAGLELISEIKLLYPETAVVAMTSSSSVNLAVEAMRCGASDYMAKPFAVDELSSVle
B5KCV0_9RHOB/1-60	MQDGSGLDVVEALEQQRPDARAIILTGYGNIPTAVAATRLGAIDYITKPATADEIVDTLm
A7B079_RUMGN/4-88	ivvvlpkleNAKKVKKILLEHGFQTVFACSSASSALQMVGEYSYGLVISGYRMPDMYYLDLVDCLpRdfesillgseetvaqvga
A8V0D6_9AQUI/1-47	RNKNPDTQIIMITAYASPDTAVEAIKRGAIDYISKPFEIRDIKKIIn
A7TD34_NEMVE/6-67	gfedgKEGLYFLKEIKKLSPKTTVILMTAFGKVETAVEGLKSGAFDYVLKPWDNDKLLETVK
F0BD88_9XANT/3-63	ttsGEEGEALFTQIRQRHPDLPVILLTAWTHLGSAVGLVKAGAADYIAKPWDDTKLLTTVN
D8FEH6_9DELT/1-77	mnQESYDIILLSfshIEKHQKYNLNLLRRIKRVSGSTPVIVISVENEASIIVDAIKEGAFDFIVKPFQKEELLLSIe
A7ALJ6_9PORP/1-60	MPDGNGIELIDRMKNISPSAEIILLTAHGKIEDSVSAIKSSAFDYLVKGDDNNRIFslia
B8GT38_THISH/7-117	VLLVEEDAGLRAQVREHLLADRCRVLEADHGDAALDLLGREPVSIVFASRETRPMDGLSLLRRLRREQPDLPVVLTSGDGSIHTAVTAMREGATDFLVKPFRVGAVSERVr
A4VMJ1_PSEU5/1-56	MDGHELLASIRKRYPQIPVLLMTAFGAVAKAVEAMRQGAVDYLVKPFEPGTLLEll
B9JS32_AGRVS/1-41	MPVIVQTGQGGIDTVVQAMRAGAFDFVVKPVSPERIASAIg
A0Z582_9GAMM/4-110	ILLVDDEPSQRQALRRVLEARDYKVAEASGVQEAETRYNLAEFDLIVTELKLAGASGAELIRSASPVPVIVMTNYASLRSAVDSMKAGAVDYLAKPCSDDDLLNVVa
B8KRY3_9GAMM/4-110	ILLVDDEPSQRQSLRKVLRARDFKTAEAGSVAEAQDQISGGKFDLVITEMNLPGTSGKELIRLCAPTPVIVMTNYASLRSAVEAMKLGAADYIAKPCTPADLVAVVd
E5UU38_9BACE/16-126	VLIVEVDRVYARATTNWLVKNGINARYVLSVDAAKDFLNNYDVDLVLSNICLNNGNGMELLDWMNIHGYRIPFLIMTGYGDIPGAVEAVKKGAVDYLPKPVQTEKVLDIIr
E5VE08_9BACE/4-110	ILIIEDDIVFGRSIGNWLKKQGMECRHVTALAPAKKSLASEEFDLALPTCACRReQHGAAALDAWKCLAVPFLIMTNYGQVENAVEAMQLDAVNYLCKPIQPGedsq
B3E2Z6_GEOLS/7-118	ILVVDDSRANSSILVEILEAQGYLVSVTASAEEAIPLFSAQDFDLVLTGLMLSGMSCFNMMKVFRRHKPEIDVIILSSNDSGFNIIKALRLGAYDYIVMPLDDESVlynvie
B8FJU0_DESAA/6-112	ILLVEHEYQDRLAWSDFLENRGYDIQAVGDGALAMERLKSNEYNLIIANDQAPGLSGADIVRKMDGKIPVILVSSNASVDQAVEAMKSGARDFLLKPVSAQilgavv
E1YGU7_9DELT/6-115	VLLVENNKNETAAMTSLFNRAGYRLSAVSDGYAALDIISGNQYDMVISELNLPRMSGIELLVKIKEIDTNLPVILISGDVCVKEAVEAMKNGAYDFLLKPLAAEtveciv
B4D4B5_9BACT/8-118	ILVLDRDPAAARAISASLQPVGYQVSIASNEPAALILAEEKLFNLVVKSFDEQRIDAIALMNKIHGITPDTQFIFVSEKGTIGTAVDAIRKGAFDYLSKPIKADQLIESVr
C8W398_DESAS/6-113	ILIIDNDISSCRTMERAIQQEGYQAIIATNEPDAVSLLIKEMFYLVFLGLETDNNDPLINIKSFSPSVPIIMLAHQGTIEKAIDALKKGAMDYMTKPVNPEKLKNILk
C8X0P6_DESRD/12-115	kattdreLESLLEQDGYAVTTTRDFESLERHLDGRDFDLVILCLPLAPDQELNLLEKIKSHSPLTEVILITSTPNVEGAVASMKKGAFHYMAQPYKPNEVRllt
D5SWX1_PLAL2/17-131	VLIVDNDEAHAQAVADSLTRVGYDCTvasaGAESGKKALDLIEVENFDVIITELMMDEVDGLEILRRSKAELPDAEVILLTGHASIKSALTAGQHGAHTYLTKPLDISELRQAVd
C0T045_BORBU/1-43	mgIPFIILTAHGTVDSAVDAMREGAYDFLTKPLDLERLLLIIk
B9THR7_RICCO/1-60	MPGRGGRDLLQELRRRRPDMPVVVMTAYASLRDAVALVKEGAFDYISKPFEIDDVIATar
Q08XC8_STIAD/1-60	MPGLNGLELCERIALNRPDIPVVVVTAFGSLETAVGAMRAGAYDFITKPVDLDALVfvle
Q2RZB0_SALRD/28-138	ILAVDDEVMLHDVFERLFPREGIEVTACSSGTEAIELLEDAAFDLVLATHQMPGPDGMELLDHIQEHHPTVRVILLSDQDNAQNAVRAMQKGAADYIPKPFSTDELVDRVK
D5HCK7_SALRM/16-126	ILAVDDEVMLHDVFERLFPREGIEVTACSSGTEAIELLEDAAFDLVLATHQMPGPDGMELLDHIQEHHPTVRVILLSDQDNAQNAVRAMQKGAADYIPKPFSTDELVDRVK
D2DLZ7_9BACT/1-60	MPELDGMALLAKVREFTPLLPVIIITGHGNMESVIEAMRLGATDFMTKPIRLKELElile
E5ZHG0_CAMJE/1-57	MPGIDGIEFVKACENKYDFIIMTGNATLSRAIEAVRLGVKDFLTKPFDVDTLVEAIK
E1QFE2_DESB2/9-120	ILVVDDDQDLCKDLAGYLTRAGHQVKVGLDGAEALLALDDGRpFDLVITGLNLPRAGGMDILRAVKGRQPATPVVILTQTGSVRHAVEAMKEGAADFLLKPVTVELmeelaq
Q092Y1_STIAD/1-62	mMLPDRSGLEIIEEMKTLCGDARIILVTAHHDMETTIRAMKAGAFDYIHKPFPDPAALdlvv
A0PTR6_MYCUA/39-154	lLVVDDADGVETLFGARFRtelrCDEYDLSFSNDPVQALKMVGDSPdIEVLVTNLNMPQMNGLDLLTEVAKLGRPLKTIVLTACNDLANIRAAMMRGAFDFQLTPLDLEDLRVTIs
B2HQL9_MYCMM/40-155	lLVVDDADGVETLFGARFRtelrCDEYDLSFSNDPVQALKMVGDSPdIEVLVTNLNMPQMNGLDLLTEVAKLGRPLKTIVLTACNDLANIRAAMMRGAFDFQLTPLDLEDLRVTIs
Q6ALT7_DESPS/12-119	lLFVHEERDIRHHFCENLCAEDFLLKTVPDSREALKVLKIFPADIVMLCIVGDGLALLDEIRTHIPDGIIVAVVNNDTSKEVLNAVKLGGYNYVLMPFDFGAIRELIr
E6QQH8_9ZZZZ/132-246	aLVVEEDPATCLVLEKLLTKSGHQVTVAHSGKLALESVLRRAPQLVIISLAMSHTDGMDLIRKLRNIQmgRYIYIyICVTSVVDhPEILQQALDLGADNFITKPVDASLLRARLk
C6J2F0_9BACL/154-266	VLIVEGDPAVREFLQIRLNMQGYETMTADNGLTALDLIADWKPDLVLTELNLYGIDGLPYIHQIQKVGneQMPKIVVLTEQRVEKTISLCFQNGVDDYITKPFSPVELDARIr
E5YVA4_9BACL/152-264	ILIVDQDATVREFLQIRLAMQGYETLEAVDGLEALDLIPKWEPDLVLTELNLHGIDGLPFIHHIQQLKvkEPPKIVVLTEKRVEQTISQCFQNGVDDYVTKPFSPVELDARIr
D3E6E9_GEOS4/152-264	ILIVDQDATMREFLQIRLAMQGYETLEAVDGLEALELIPKWEPDLVLTELNLHGIDGLPFIHHIQQLDvkEPPKIVVLTEKRVEQTISQCFQNGVDDYVTKPFSPVELDARIr
D2QHP1_SPILD/15-127	ILLVDEDRFIAGILRQTLQAEFTIKYVSNGMEAMHWLEQGNsPALIITELKMAQLDGRKLIRLIRDSTflSHLPIIVLSDSDDSNTRIECLESGADGYLVKPFNPLEVKAKVr
Q2W5E9_MAGSA/6-125	IFIIDESKANIALIAMALNKQSYECEVTSETNTNLALVRLMEmsrtnahslPDVILLGKLSEELNAVAVLCYLNTANitERSAVVVICGYTDYNERSLYLDNGAAHVIPWRFDCRELemg
E5Z4I1_9BACL/5-137	tLLIEDDPEWIDGIKLTIEqSRDIVLIGVLSGNEIELQMIKCLEVEVIVINMNADNdMEVLKAIDSIIDINDNIKIIVLSSVEEDRVIWDAYLHGAVNYVVKSAvcsraitklireahantlgihhtsaqair
C4UYI2_YERRO/1-98	mtalikrkgeqtldtgCHLKAIKLITAYKPDLIILEILKQEGLALDFVKKIKAISPRSKILIFSSLRSVIFIRKCLAAGVQGYVNKRESLDNLegvid
B5JQZ3_9BACT/1-113	mVVlEDQLLLRDLLSSLAVtIPGIMVVGEALEGREALKLCEEEKPDIVMFEMYLPGLNGIEILRQYSPKNPGTRFIAISANFTPDSIRELLELGCHGIVSKSSSAAKLKEglr
E3E176_BACA1/1-57	MDGLEALLEMKQRWPDMNIMLMTTFEDTLQAATALEHGAKGYMLKSIHPREMKEALK
D8K3R0_DEHLB/14-132	vlmigfNPVVREGLQAIIAkDPLITLVDDAPDERQALQYIKSARdrgkpVDVVLTETRNGKIDGVQVTRLIKDKFPEVAVLVLTENLNDSYVIDAIHAGAGGYLFlKDTTPDALTKNIh
A7BT05_9GAMM/9-55	VLIVDDNQNNLFTLRNLINeYIKVQICEAESGMTALKILTKQSVDfn
Q571P5_AERPU/2-81	ttasaklaclqVDDLSSEMNMPGIGGLEATRKIPRIRPDVRIIVLTIHSENPFPTKVMQAGAAGYLTKGAAPDEMIHAIR
Q8GNP3_PSESJ/1-54	lEATRKMLRSHPDIKVVAVTVCEEDPFPTRLLQAGAAGYMTKGAGLAEMVQAIR
B0C7Z1_ACAM1/1-60	MPVLDGYQAAQQIKTQPQPPIIIALTANAFEEDRSKALASGCDDYVRKPYKESIIWEkla
B8HWK7_CYAP4/23-123	cllqpaaeglyrvitesyngpILALCRSARVDAILLESRFPDPQGLDVLDQLkAQLGEQCPPIIVIDQNDANLAKRALKAGAVDYLIRSQitseilyqavs
B8HM29_CYAP4/8-122	illidvlpgtaepyqyllqpgaecsyriitesyngSILALCRSARVDAILLESRFPDPQGWAVLDQLkAQLGEQCPPIIVIDENDVNLARRAFKTGAVDYLVRgqitsdslcqal
C6VVP2_DYAFD/3-116	IALIDDHQILSDALKVNLMhsLPEIESIHHFNSFEPYAAVADDSIPTIVITELAFNGryDKGVDAIFRLNLKNTQIIVLTSLTDDWLIRSYMRLGARAFLTKTCQYKELLEAIt
E8MNN7_BIFLS/1-59	MSDINGLVVCRTIRKENWKTSVLMMTSFSVAEYAAEAVASGAQGIIHKDNPKTIAEALl
A8S5M6_9CLOT/4-116	ILIVDNDMLSQEALEAMIAgYEQFEIVDKVTTGEKAVKVCRSCAVDLVFVEMQLPGISGAETGRLIRQFCPDTVIYGMTVCTSAGLIESIVPGTVKAMIEKPVMAKNLntifr
D6DJB6_CLOSC/4-115	VLLAENDILAQEAMKIMISkIEGFEVSDVAESGEEAVRLCREERYEAVFLNVLLPGITGIEAGRMIHQASPETAVYLMTAYPSSISFQGELKECSREIVEKPVSLSHLKDll
Q2RYV1_SALRD/12-124	IVVVDKHPAIREVLRSRIEgRPEMELEAESANSEDALALVEQHDPDVVVVEISLGDADGLTLIQEIRSTVPEVRILVFSKYNEDLYAERAVEAGASGYVMKTKPTEEVMRAIe
D5HD20_SALRM/12-124	IVVVDKHPAIREVLRSRIEgRPEMELEAESANSEDALALVEQHDPDVVVVEISLGDADGLTLIQEIRSKVPEVRILVFSKYNEDLYAERAVEAGASGYVMKTKPTEEVMRAIe
B3DY23_METI4/1-110	MDDHPVVREGIIQLLSrDKNLHVCGEAGNAYEGFEGIGKVLPDIAIINLSMPGKNGLELIRDIRCAYPQVYNLVFSMHDEMIYAERALKAGARGYLMKTEGGEKLIEAIy
D5NNC0_9BURK/4-116	VAICDAHGVTRDGLWALLRsTGEFEIVGEAADGPSTLALARTTDAVVLTLGLSMPGIHGLNLIPLIKAENPSLRVLVVTRHPEQAYAVRAFKAGASGYVTKATPGTAFIAAVr
D5NP79_9BURK/4-116	VAISDAHGVVREGLHAILRcSGDFSVVGEAVDGASTLELARTTDAALLTLGLLMPGIHGLDLISLIKNENPALRVLVVTMRAEESFAARAFKAGASGYITKNCSATEFLDAar
D8JTI0_HYPDA/14-125	LLVVESHPIVVLGYRSILEeNPALTLYDARTIVEARPMIAKLRPDVIIINAQLPDGSGFEFIRRLTTQRSKLRSLIFSMRDDPYLVMRAIDCGAKGFFSKRSSSDEIRSAVd
A0K0L4_ARTS2/20-131	VYILDSHALVRTGLRELLEEAHFTVVGESGSASEASRRIPELCPDLVVIGAHLPDGTGIEVCREILADNPGVRCLLLSSYDDDHALSSAVLAGAAGYVLRQLPGTALVEGir
D1ACU2_THECD/5-117	VVVVDAHTLSRHGLAQLAErEPDIDFAGGAGTLAQAAARVAACSPDVVVVSTRLPDGDGLDLVRTLRTRDRELGAVVLGPPEDDEALFRAMEAEASAYVTTSAPAAEVVAAIr
D5X7X7_THEPJ/6-118	IFIADSHEVVRLGISFIIQcSHEFEVVGQTGSCHEVLRKAEELQPDVIIMEARMTDGNSIECCRKIKESVPKIKVIMLVTGNDDEAIFSCISAGVDGLLLKQFNSEELIRSIh
A9EQD2_SORC5/3-114	ILLVDDQNVVREALAYALTsQPGVSEVVQAGSGQEALRAQEIHRCQVAVIELGLADRSGVDLIRELKGIAELRVIVLSMHRDEFRVAEAMRAGADGYLSKQSRLADLLEALr
B8DKC1_DESVM/7-118	VFIAAHQPLMREGLKVLLRgLDGVRVCGEASDGRAALEGCERLGADLAVIECGLPLLDGVCVMRLLKRRHPSRRVLAIGGNDPAMLRPALEAGADGYLLPEASADEVRMAVr
D9RY66_THEOJ/120-232	VMIIEPTTILRIGLKAIIESTFFlNYAGEAKTACDAVPLLEEIHTDVILIGVNLKDDKEVDACKLIKVRHPNMSIVIFCNIEEQEIAFPYIKDWADAILLKSCDKTDLIYAIt
B3U4R4_9BACT/14-125	IAIVSRNQLLRLGLQAVIApHEHLRLIGEAANSLQAVSLVSQEQPHLLIIELEPGMDILGLVRKVKASLSTIRIIALHGIEDCRGGLEALSSGIDGLVLTTQPGAVLLAIie
D1C9X5_SPHTD/4-114	VLVAAAYPMTRAGLAALLAeTPEIAVAATVEDVATAVAEMEPAAPDVILLAPGDDVEEWLDDLARLAgesGAPPVLLLVDTPELAPEALRAGVAGLLLRDADPDEIVAALr
Q6WZ94_STRVI/20-131	ILLAEDRDVYREGLFVLLSeIANAEVVGTAVDRKELVHQSTRLSPDVVVAGTSLVLPDGLPALSRLPEAVSGNTVMAAERDTDELLSAALAAGVHGYVPLSSPREDFDAAIq
A6YEH0_STRCP/16-124	VLLADDHEVILDGLRAVLArDDAITVVGAVHGVPELLDRIGRDQPDVVLVGASLLRVDDFRVARLLAGQRVVVATQDDSDELLVSAIAAGVSGYLPLGSPGEEfprair
A1AKZ0_PELPD/33-145	ILVASDQILLRAGLRELLHtEPNLDVVGEALDENETIYLTGRLEPDIVLMVVLNRREASIGVTKRLKAQHPDIGVILVTSCEDTTFARDIIRAGASGYLPTRAAQSELINAIh
D7C7D5_STRBB/4-120	VLLADPHALHRLGLRTLLGpRPGLTIAGEATTGAETARMHERLRPDVVLLGSGLPPTDVTTTVRRLRQTRtPDsgpPRILVLSSAHRDEHAYDVLRAGADGFLPATTTPDELIAALf
D6A3U9_9ACTO/30-90	ggpgaqlldlaaaesrdRPVIVPLVLTTYDTDENIVDALRAGASGFLVKDTGPAELLDAVR
D2S3T3_GEOOG/22-132	VLICDDHEVLRHGLRTVLRrIPGLSVVAEADCVREALSLAGMVRPDVTLVGLDGQGPLLQDLVRELTGMGIRVVLLGEAGAGSDLVDVLRAGARGYVHTTASPQRLVECVr
D2S858_GEOOG/60-170	VLLCEDQEIFRLGLRVVFEaQPDIAVVAETSHLTEALEVADGPGTQVVVVRQGLVGCSGLPLLRDLCQRATGVLVLAETGGDSGLMDVLQAGVRGFLPRRATAQRLADAVr
D2S3T4_GEOOG/10-122	VLLCEDREVFRIGLRVVLEaEPDMAVVAETSHLPEALEATEGEGTVVVVVRQGLVAGDALPLLRTLCRRNTAVLVLAepETESEPELVEILQAGVRGFLPRRSGAQRLVDGVr
D2SE01_GEOOG/15-126	VLILADAPVLRRGLVSMINeTAGMQSVGTPGELRRALTLVETARPDTVVVELGQGRAATLNACRDLRRRFPRVTIVALGTSEDPAVVNEALAAGVRGYLMINTSPTllgwai
A8M0J1_SALAI/5-119	VLICDERTLVSDGLRTLLEgETDVQVIGGTGSGAEAIVLAREGRPDVLLTGLRLQDMSGGEFLRRLREGGaELCPPVVVYALGEiTDSMVDLVRAGANGVLAEDASKAELLIAVr
E2CSW1_9RHOB/10-122	VLIVDSQPFVRQGIKACLNaTDHCEVVGEAADGYAAILAAKTCRPQLVILEATITGMTTYETVKRLRKLDENMRILICFNSEDPFEIHELLQAGAGGVLQKSAEPTELINAVR
Q11XC0_CYTH3/6-118	VYIVDDYYLIREGVKKSLKqNSEIEIVGESNSLSDLATSIKTSQPDVLIFELNLCQQPIRDLIENLKKVNARVKFLIISDCDCELPLVMAVRAGVTGFVRKNVSKEELLHAVQ
A3TQ42_9MICO/3-115	IVIADDHELYRSGMLTVLGdEPDIDIVAEVGSLPAAVAKCVDLDPNVVILGHRPPRHSGIEACRAISDRAPRTKSLILTGSGDEGDLVEAMAAGASGYLLKDFPAQQIIESLr
C2X9C0_BACCE/1-49	MLVDDHEMVRMGVSAYLStQPDIEVVGEAENGRKGSELALQLRPDIIFn
C2X9C1_BACCE/1-57	MDGVEATRAIIQEWPEAKIVVVTSFLDDEKLYPVIEAGATSYLLKTSRASDIADAVR
D1BJZ8_SANKS/5-116	VVVVDDEVLVRAGCRLALAgDPDLEVVAAVDGHEALPTITTSRPDVVLLELRLSTRDGWELLTDIVSMDDPPAVAVLTSAGSREHVGRALSAGASGFLDKGSDPRRLPALVr
D3CRZ6_9ACTO/23-84	eqpalvdgdvTATRRITARPATRVIILTSFDLDEYVFAGLRAGASGFLLKDAPPEDLLTAIR
E8MSW7_BIFL1/94-149	aadatvsaesaddRPTRVIILTTFDLDEYVMAAINAGASGFLLKDTEPETLLNSIr
D6D913_BIFLO/94-146	atvsaesaddRPTRVIILTTFDLDEYVMAAINAGASGFLLKDTEPETLLNSIr
C2GTR4_BIFLI/94-146	atvsaesaddRPTRVIILTTFDLDEYVMAAINAGASGFLLKDTEPETLLNSIr
A9WP18_RENSM/23-144	VALVDDQQLVRSGFTMLINsQSDLDVVIQAGDGREALSALSATVADVVLMNVRMPGMDGIETTRRLmERVrtatpgsrlAALKVVVLTTFDLDEYALAAIQAGASGFLLKDAPPEELLDAIR
D5ZST5_9ACTO/5-121	vVIAESRATPRAALSLLLAtDPGIEVVGSAAGGEEAVTLAGETSPHITLLEVRLPAAASLDAVSRITSRPgpHRTRVLAYSTHPEheDELLLPVLTAGASGFLTMDTEPRAVLAAIr
D9WZ37_STRVR/83-132	gRIRAEYPGTQVVVLTTYADDESLFPALAAGARGYLTKDAGGEVIVRAVh
A9WM54_RENSM/1-59	MPGVDGIAATRQIATAGTSRVLILTTFDLDEYVLGGLRAGAAGFLLKSASAEEIVQAIi
C9ZEX4_STRSW/101-149	tegsaAPAPRVLVLTMFDTDADISRAIEAGATGYLLKAERPEELFAAIR
F0S7I5_PEDSD/13-120	VAVIDDNAQLRDMSVKQLEKSGYTVLFQTGNGQEALQKLKEHGgwPDVCIIEEDFATAKVLLKKHPDLKVLISSTEDDTERVRDVLKAGVSGYVLKFSDPEELVTAIR
A4XH25_CALS8/1-60	MPVEDGIAGSKNIKAEFPKIKVIVLTTFKDDEFIKGAIFYGADGYVLKSSSSENLVESIk
B1WRT0_CYAA5/23-137	lVLVEDHDLTRVGLLAALKqVEQIEVLGEAANGHQGVKIIKEENPDLAIVALNLPDIDGIEVTQRLKNDPhtHSTRILILTNTTQEKDVLAAFVAGADSYLLKDIEFTQLIEAIK
A3J042_9CHRO/1-71	psVAIIALDLPDIDGIEVTQRLKNDPqtHSTQILILTNKTKEEDVLAAFVAGADSYLLKDIEFSQLIEAIE
Q8ZS60_NOSS1/6-118	VVIIENENISRVGAAAILSeTGKIQVCGLAKTGKEGIETVDQQKPDIVVINIDLPDINGTDVISLIKCKHTSIKIVVMTANSSRDTINAAISNGADCYYCKNNAREEVgerfi
Q3M164_ANAVT/6-118	VVIIENENISRVGAATILSeTGKIQVCGLAKTGKQGIELVDQQKPDIVVINIDLPDINGTDVISLIKCKHTSIKIVVMTANSSRDTINAAISNGADCYYCKNNAREEVgerfi
D8K1N4_DEHLB/6-117	IMVCDEQPFFRSGVVHSLNqSREYEVMECDPSENPLETIEAAMPEVVLLGSDLTSQNGLELGRKIVRVFPNIRVIILSPDPNDAELFDVIRTAAVACVRKSTTPDQLRETIq
Q3ZYQ8_DEHSC/9-119	VMVIDEQPFFRAGVAQALSDNNFEILATDTHKDPLEQVETKMPDVVLLGSDLTAYSGLDLGRRIVRTFPNTKVIILSPNPNDTELFECIRTAAVACLKKSSTAEELIETIr
A5FPY1_DEHSB/9-119	VMVIDEQPFFRAGVAQALSDNNFEILATDTHKDPLEQVETKMPDVVLLGSDLTAYSGLDLGRRIVRTFPNTKVIILSPNPNDTELFECIRTAAVACLKKSSTAEELIETIr
D2BIU6_DEHSV/9-119	VMVIDEQPFFRAGVAQALSDNNFEILPTDTRKDPLEQVESKMPDVVLLGSDLIAYSGLDLGRRIVRTFPNTKVIILSPNPNDTELFECIRTAAVACLKKSSTAEELVETIR
Q3Z6T8_DEHE1/9-119	VMVIDEQPFFRAGVAQALSDNNFEILPTDTHRDPMEQIESSLPDVVLLGSDLVAYSGLDLGRRIVRTFPNTKVIILSPNPNDTELFECIRTAAVACLKKSSTADELIETIr
E1IH80_9CHLR/6-118	IVLVHAHALFREGLRHHISsEPEFRIAGEASNGQQAIQLVDYTDPDLVLMEVDLPGVNGLEVSRAIKRTHPHVSILLFSSEMDGQQVVKAIRAGVAAYLPRNIEWPRLLTvlh
A7NS98_ROSCS/6-118	IVLVNAHALFREGLRHHLAnSTEFHVIGEASNGQQAIQVVDLLDPDMVVMEVDLPGVNGLEVARAIKRSHPHIRIVLLSSTMDGQEVVKAIRAGIAACVPRNIAPEKLMQTLh
A5V1A8_ROSS1/21-133	IVLVNAHALFREGLRHHLTeTGEFHVIGEAGNGQQAIQVVDLLDPDMVVMEVDLPGVNGLEVARAIKRAHPHIRIVLLSSTMDGQEVVKAIRAGIAAYVPRNIAPEKLLQTLh
Q8GNP1_PSEFL/1-54	LEATRKLLRSHPDMKVVAVTVCEEDPFPTRLLQAGAAGYLTKGAGLNEMVQAIR
Q5D1I2_PSEPU/1-53	eATRKLLRSHPDIKVVAVTVCEEDPFPTRLLQAGAAGYLTKGAGLDEMVQTIs
Q8GNN9_PSEPU/1-54	LEATRKLLSSHPDIKVVAVTVCEEDPFPTRLLQAGAAGYLTKGAGLDEMVQAIR
Q700Q1_PSEPU/20-80	mlADIDGLEATRKLLRSHPDIKVVAVTVCEEDPFPTRLLQAGAAGYLTKGAGLDEMVQAIR
Q8GNP0_PSEFL/1-54	LEATRKLLRSHPDIKVVAVTVCEEDPFPTRLLQAGAAGYLTKGAGLNEMVQAIR
Q8GNP6_PSECL/1-54	fEATRKLLRSHPDIKVVAVTVCEEDPFPTRLLQAGAAGYLTKGAGLNEMVQAIR
Q8GNP7_PSEFL/1-54	fEATRKLLRSHPDIKVVAVTVCEEDPFPTRLLQAGAAGYLTKGAGLNEMVQAIR
Q8GNP2_PSEFL/1-54	LEATRKLLRSHPDIKVVAVTVCEEDPFPTRLLQASAAGYLTKGAGLNEMVQAIR
A4GRX9_9PSED/1-51	tRKLLRSHPDIKVVAVTVCEEDPFPTRLLQAGAAGYLTKGAGLNEMVQAIR
A4GRY7_9PSED/1-51	tRKLLRSHPDIKVVAVTVCEEDPFPTRLLQAGAAGYLTKGAGLNEMVQAIR
A4GRZ1_9PSED/1-51	tRKLLRSHPDIKVVAVTVCEEDPFPTRLLQAGAAGYLTKGAGLNEMVQAIR
A4GRY4_9PSED/1-51	tRKLLRSHPDIKVVAVTVCEEDPFPTRLLQAGAAGYLTKGAGLNEMVQAIR
A4GRY2_9PSED/1-51	tRKLLRSHPDIKVVAVTVCEEDPFPTRLLQAGAAGYLTKGAGLNEMVQAIR
A4GRY6_9PSED/1-51	tRKLLRSHPDIKVVAVTVCEEDPFPTRLLQAGAAGYLTKGAGLNEMVQAIR
A4GRY5_9PSED/1-51	tRKLLRSHPDIKVVAVTVCEEDPFPTRLLQAGAAGYLTKGAGLNEMVQAIR
A4GRY3_9PSED/1-51	tRKLLRSHPDIKVVAVTVCEEDPFPTRLLQAGAAGYLTKGAGLNEMVQAIR
A4GRY1_9PSED/1-51	tRKLLRSHPDIKVVAVTVCEEDPFPTRLLQAGAAGYLTKGAGLNEMVQAIR
A4GRZ2_9PSED/1-51	tRKLLRSHPDIKVVAVTVCEEDPFPTRLLQAGAAGYLTKGAGLNEMVQAIR
A4GRZ0_9PSED/1-51	tRKLLRSHPDIKVVAVTVCEEDPFPTRLLQAGAAGYLTKGAGLNEMVQAIR
A4GRY8_9PSED/1-51	tRKLLRSHPDIKVVAVTVCEEDPFPTRLLQAGAAGYLTKGAGLNEMVQAIR
A4GRY0_9PSED/1-51	tRKLLRSHPDIKVVAVTVCEEDPFPTRLLQAGAAGYLTKGAGLNEMVQAIR
A4GRZ3_9PSED/1-51	tRKLLRSHPDIKVVAVTVCEEDPFPTRLLQAGAAGYLTKGAGLNEMVQAIR
A4GRY9_9PSED/1-51	tRKLLRSHPDIKVVAVTVCEEEPFPTRLLQAGAAGYLTKGAGLNEMVQAIR
Q8GNP5_9PSED/1-54	sEATRKLLRSHPDIKVVAVTVCEEDPFPTRLLQAGAAGYLTKGAGLNEMVQAIR
Q8GNP4_9PSED/1-54	sEATRKLLRSHPDIKVVAVTVCEEDPFPTRLLQAGAAGYLTKGAGLNEMVQAIR
Q8GNP8_PSEAE/1-54	LEATRKLLRSQPDIKVVVVTVCEEDPFPTRLMQAGAAGYMTKGAGLEEMVQAIR
Q06XS8_PSEFL/1-57	iGGLEATRKLLRSQPDIKVVVVTVCEEDPFPTRLMQAGAAGYMTKGAGLEEMVQAIR
A1FAY5_VIBCH/1-60	MPGIGGLEATKKLLRVNPDIKIIVLTVHTENPFPTKVMQAGAAGYLTKGAAPDEMVNAIR
E7J0F1_ECOLX/1-60	MPGIGGLEATRKIARSTADVKIIMLTVHTENPLPAKVMQAGAAGYLSKGAAPQEVVSAIr
E2XIR4_SHIDY/1-62	MSMPGIGGLEATRKIARSTADVKIIMLTVHTENPLPAKVMQAGAAGYLSKGAAPQEVVSAIr
E7I5G6_ECOLX/1-62	MSMPGIGGLEATRKIARSTADVKIIMLTVHTENPLPAKVMQAGAAGYLSKGAAPQEVVSAIr
D4LYV0_9FIRM/1-58	MPKRDGISLAREIRKKGDETMVIYTSSTTEYAMDAFGIHALGYLPKPVEYTELKKTLd
D5MIE5_9BACT/6-117	VIIADDHTLSREGLRLLLAqEPTISVVGAADSDQAISMAEALQPDIVLLAVNIQELSALNALSLIRKKSPRTDVLILSGCPDDELMSAALQLGAKGYVSKMLSHKDLVKAIR
B0L7F1_9ACTO/11-123	ILLLGDSTIFREAMAEICDrEPDLRVVGQAAAGPMAAALVRRTAPDVVLLSVGPSDQGIMRLVGQILAATCQPRLVILAMHENVRLARRYLAMGTWAYVSRNSTREELLSVVr
A4X3Q4_SALTO/11-123	ILLLGDSTIFREAMAEICDrEPDLRVVGQAAAGPMAAALVRRTAPDVVLLSVGPSDQGIMRLVGQILAATCQPRLVILAMHENVRLARRYLAMGTWAYVSRNSTREELLSVVr
B1HW29_LYSSC/1-60	MPHLSGLELAEKIKEANLPCKVMIVTTFARPGYLQKAMDCEVHGYLLKDEPIDYLIATIr
C8X7K9_NAKMY/1-60	MPGRTGLDVAAEVRRLGLPTRVVILTTFARAGYLRRALDAGAGGYLLKDAPSATLAAAIr
C6IWN8_9BACL/3-116	VVIADDHAVVRSGFAMIINfQEDMEVVATAADGIEAYKMVAKHRPDILLMNLSMPPgENGLIATAKIHEDFPETNIIILTMHDDEEYLFHVLKKGARGYVLKNSPDEQLVSAIR
E5WK72_9BACI/5-60	IAIADDHKLFRERVKRILEmEEDLEAAAEGENGRDALIIDKNYRPDVMIMNIRyay
C1MAR7_9ENTR/8-117	vLILDLGSASRNELVRQLEdHPHIKVVGQAAHRRQAIRLLQQLMPDLLILTLDISSADNVEIVETIMATSAIPILVMRfcpenqwdddyisrgalavlhhssdsplstda
D4BH89_9ENTR/8-118	VLILDLDSASRNELVRQLEeHPDIKVVGQAAHRRQAIRLLQQLMPDLLILTLDTSGAENVEVVETIMATSAIPILVMRFCPEKQWDEDYISRGALAVLhhssdfplstdal
C9ZD05_STRSW/1-111	MVFDDLHLSRSALTALLEqRAEIKVVGSVDSKLAALEFAELHRPDVVVISFDGRDAETIDLAEKIAVLPECRTLLVATVCIRSVVRRAFTGEIDGMVRRSAPPRRFFEAVh
E4NFS0_KITSK/20-133	ILLADGHHLFRSGLGALLDrEEDLAVVAEAAGCEEAAAVAARARPALAVLGLEPEQADGAVLARQVQQAAPGAAVLLLVpALPRTAESRRALVEGAAGVLVKDVQAPALIAAVR
D1BTV4_XYLCX/393-506	VLVVHPSPLARAGLVRMLEvtEPDVQVVGEIADPAQAVEAYGLLHPHVVLTPLHMPHVDGVQLTSYLRAVDPHAAVVLVVDTVADDRVREAASGGAVGFVTPDVDAGGLARavv
D1ABX5_THECD/4-116	VLVMEELSLLRGGIVALLDgQTDFMVVGAVDNAEQLVPMARKAAPDIALLGMEGAHSHTFALTGMLRQEVPDCAAVLMADRARPGDLRRAAAVGAAGFLLKGTSPDTLAgslr
Q2PA01_9ACTO/4-111	VLIAEEMPMIRGALVALLSkEPDMHVVAEVGRRELVTSVALASSPHVAILNTGGIEIAPELRQKAPDINLLVVAEKAQPRLLRQALSAQVSGVILEEEPPTQLAEAVR
E3IYY0_FRASU/18-128	VALVDNHSFLRVGLAALLAeFDDLEVVASVGSVEELDVHPGVPPDVVVTELNFAGgITGPKAVRYLCQQGYRVLLVTAETDAERLRLGLEAGASGYLGKSGDGSLLrscik
D3F433_CONWI/33-144	VVVVDPHAPVREGLPPLLARDGIDVVATAATGDGAEAVIGHHAPDVALVALDLADVDGIVLLRRLAQRGSRSAVVLYTDADDPQQSAVALHAGAAGVIAKRRSIAELSNALr
C4RET4_9ACTO/5-119	VVVAEEMGLLRSALRAALSsEEDIKVIADAAGIGELWPVLRRERPDVLVLELKpdAPESAAAAVVARVVAEAPKTAVLAMSHRWSPPLVEAALAAGARGLVSKDVALSELANAVR
Q1EMV1_STRCT/5-119	iALCDPNLLIRGGLRAILAgEPDIEVVAEVADGEQALRTVRRLRPDLLFTALDLPGGHGFEVARALARAPetRSTGVVFLAQSFDPALAVQGLMAGGRAFVSTGDPPRRLVTAAr
A8UGC5_9FLAO/15-139	VLIIENEPLLVDVLKNAFLclnnKHSYFNIKTANNCSTALKEIETTIsIDLALININIPPSenNKLLFIDdisiRIREVYPKVKIILFSTYKNNIQIHSLLktlnpecllvksdinysellraie
C2G2J3_9SPHI/3-74	IFIVDQQCIAIEGVANILRKSGWGDVAgFANNVAEAVLWLQQNEADLIITETRFSDGSVSELIKHVKEkltk
D7VSF7_9SPHI/3-115	IFIVDQQCIAIEGVANVLRKNGWGNIAgFANNVAEAVLWLQQNETDLIITETRFSDGSVCELIKYVKEKLQQTKILILSGENSVRKVNELFRQGISGFIDKHNNCQEILHAIa
C6X5Y9_FLAB3/5-119	IILYDNHYLSMEAFCCFLDSNGYSKTydyRFTSDYNELVELVSDRASIAIINICGIPVNDAVELPDKLLAINPNLKIIILSSNPDVKIIKKFFEKGVKSFLTKTADSKEFVFalk
F2LIG0_BURGA/13-126	iALLDSHELVRFALRTRIEqEPGLVVAgAFRLADELLVALAAGAgFEIVVMNHVLDTSDGLDLVWTLRAGYPAMRILICSEYERADTIARLFQLGVHGFIGRTQSLDDHIEAVr
Q4KCH1_PSEF5/6-116	vgVLEQHNIVRHGLYKHLSRQSVLCLSEFFNFADMLEALEQEQLDVLMIGHLMDSDPVHLVRNLSTRYPDLKILVLLNRPDPVIASQLQAVGAHGVMSKTQSLPDYADAlr
E2XTZ9_PSEFL/7-119	vgVLDEHEVVRYGLHTHLAeQSGISVAGVYDQVGAVWRALEHNLIDLLVMSHALQKTDALNLVKAIRHDCPQLKQLLIVDEADPKVALSLRAGGAHGVVCKREPLDVLIQAVR
F2L8L7_BURGA/1-71	mlicdyafdQAGaFDGLPLIECIKRSHTELRILMLTMHDDPALVRKLFGIGVRGFLCKANatfsrlaaavr
D2U352_9ENTR/1-67	mdyalsPQdLDGLTLIKDLHKRYNKLKILVISAYSDLAIIGQIFRCGAKGFISKKNaNKQQLINAIN
C7PCW2_CHIPD/4-116	ILIAHEPSIMRCGLSQIISmLPAPVTVMMVETPAEMASALEQQPFDLLILSRHLPGNDTLSMMKMVREKHRATKILLFSSREEKTRIVDVLFETADGYLSNNSSEEDISLTis
D5CB44_ENTCC/14-143	ivIAEESSLIRRGLSSMMQslslpavgmDQRCVLIGEAAASAELQSLLGQHNPDIAILGyslttslsrPPLGGMDGLKLLRWLKQTYPALNIILLSPYANATLIRQALKEGVRAYLSRDINEKTLSQAIt
F2LRP6_BURGA/33-148	IVIADPYPMIVQGIRHVLKsVEHMHVIADTNSLSGVVSFLANYRVDVLVCGYSFGDDaipDGIRMVERIRRNYPHVKIVLLTEVKDRLFVRLAMQKGVSALITKSSDDslylpkiv
B1T3D0_9BURK/6-112	vgIADNQPIVVHGIRSILAsYHDIEIRfLATNLSEMFGFLACEQIDVLLTNDRFDGdIlpDGVRMLARIQRDAPDTKVLIFGAHEKTYVISHLISSGAAGFVgrske
E5YGS9_9ENTR/1-63	mpgdkyGDGITLIKYIKRHFPHLSIIVLTMNNNPAILSAVLELDIEGIVLKQGAPADLPKALa
D5NNM3_9BURK/8-123	VAIADDHPAVLIGLQQVLEHAGQiELVGTCRNSTQIVELLQHVACDVVICEYTLPEgkyRDGLEFFGYLQRNFPDIGIVVLTTMNNRAVVRTLASQGNLSVISKADATGHIITAIh
C0XWW2_BURPS/94-161	mhtifampEQPAADGLAMLTAIRDGYPSVRVIVLTMLDNPVLMHTMRQAGALAVLSKRGDLDELPRAl
C3MH92_RHISN/13-124	VLIAERNPLVIAALRGLFSeNARFFIVDTARTSAELCEKLALVEADCVLLSWQLEDADAPDVLADIGRLGFDPKIVLFADTNNPAVVNETIRLGVNGLcyhfedpeilfatl
Q0G2B3_9RHIZ/9-121	VLLAERNPLVVSALKHLIGkDERFAFTGTAESGAEIIRRSDDPDFDIVVVGWTLADMDGASLLIKLKEKEKPPRVVIFSAEEDIVILRQAVRLGTYGFCYqfddpevlfdtll
Q98KU2_RHILO/3-114	IVVAERNPFVISALREMLEcDGRFDLLGSVQSGKQFLDLAVKGGFDVAIIGWKLADMDGADVLAEVQSRKLDVRITVFSNDHDIGILKQCVRLGAQGYCFqfddpaiifdti
C8SEN3_9RHIZ/19-130	VVVAERNPLVISALREMLEcDGRFELLASVQSGKHFLELATAHEFDVAVIGWKLADMDGADVLAEIQASKVPVRIAVFSNDHDIGILKQCVRLGAQGYCFqfddphiifeti
SGAR_HYPME/11-123	VSIVDQNPVVRTGLETLLVrDGRFSVSgIYASGEDLLAALQTKPVEIVIVGWSLPDMTGGDVLTRVRKEKWRTRIIIYTGERSSEVLRTAIKSGAWGFVAKTEEPQVLLEAVv
D8JW71_HYPDA/7-119	VTIADQNPVVRSGLEALVQrDGRFSVCGVHATGEALIEALKTKPVEIAIVGWTLPDMTGGNVLTRLKQEKWRTRVVIYTGERSSEVLRQAIKGGAWGFVSKTEEPQVLLEAVv
Q0FEN9_9RHOB/11-123	VVLAESNPMILSAMSEKFSsDERISLISTVTTAEDFLSTVLRVKVDLGIVCWTLPQLGGEKVIEVLRENPSAPKILVYAQNHSLEVSRRALAAGAAGFCNDEQTVDELLETai
A9HTT6_9RHOB/14-125	VMLADSNPLVLSALSEVIDrDPRFSLVATTATAEGFLGTVMRVPVQIGIINWSLPALGGAKLIEVLRDQENAPRIIVYADDTGDLPRLAMTAGAAAFASRSSPAETLLDTcv
Q2W7W6_MAGSA/10-123	vIVIAEKNPLLQSSLIKLFSgDDRFTVAAVTSDGERFIEAVEKTPFDVGIIGWEMPYLDGRGVLQTLRTRVDAPRLIVYTGSPNPDVPRQAMTLGAAGFCSKREPPEQLLDTIi
E8L484_9RHIZ/48-160	VAIADKSPLILAGLDKLLSdDKRFNLVLKVTDGEEFLEAARQQKFAIAVIGWQLPTLHARDVLRALSRQVAAPKIVVYSGTNDPAAPAETLQLGGAGFVSKRAPPERLLDVLa
D5QQI2_METTR/60-172	VAIADKSPLILAGLESLLAaDRRFHLVLKVTDGEEFLDAAKLHQFQIAIIGWQLPTLHAREVLRALSRQPSAPKIVVYSGTNDPAAPAETLQLGGAGFVSKRAPPERLLDVLa
A3LAC2_PSEAE/10-126	lVIADSFPVMQWALQRYLSeECGRQVLAVVGDSDSLVERLADLPPEsILITELGLPGqrsRDGIHLVEWLTRHCPQMKVMVYSVFSAPLLAKAVLRSGASAYISKRSPLETLKAALe
B7V7K0_PSEA8/10-126	lVIADSFPVMQWALQRYLSeECGRQVLAVVGDSDSLVERLADLPPEsILITELGLPGqrsRDGIHLVEWLTRHCPQMKVMVYSVFSAPLLAKAVLRSGASAYISKRSPLETLKAALe
A3KVU6_PSEAE/10-126	lVIADSFPVMQWALQRYLSeECGRQVLAVVGDSDSLVERLADLPPEsILITELGLPGqrsRDGIHLVEWLTRHCPQMKVMVYSVFSAPLLAKAVLRSGASAYISKRSPLETLKAALe
Q02P61_PSEAB/10-126	lVIADSFPVMQWALQRYLSeECGRQVLAVVGDSDSLVERLADLPPEsILITELGLPGqrsRDGIHLVEWLTRHCPQMKVMVYSVFSAPLLAKAVLRSGASAYISKRSPLETLKAALe
Q9HZU8_PSEAE/10-126	lVIADSFPVMQWALQRYLSeECGRQVLAVVGDSDSLVERLADLPPEsILITELGLPGqrsRDGIHLVEWLTRHCPQMKVMVYSVFSAPLLAKAVLRSGASAYISKRSPLETLKAALe
E2ZVY1_PSEAE/10-126	lVIADSFPVMQWALQRYLSeECGRQVLAVVGDSDSLVERLADLPPEsILITELGLPGqrsRDGIHLVEWLTRHCPQMKVMVYSVFSAPLLAKAVLRSGASAYISKRSPLETLKAALe
A6V3J2_PSEA7/10-126	VVIADSLPVMQWALQRYLDeACGRQVLAVVGDSDSLLARLAELPPDCILiTELGLPGqrsRDGIHLVEWLTRRCPQLKVMVYSIFSAPLLAKAVLRSGASAYISKRSPLDTLQSALe
A3J4I1_9FLAO/4-116	ICIADSFPVVIEGLQSYFQgNENMEVIGAAKNLEALLSILDNKRCQILILEVELDGLSSVRDIKSLLKDYPETKIILFTRVSEQMYAPTAIKTGVSAYVSKNSSLKELESTIt
D7VK06_9SPHI/6-118	ILIADSHPVARLGVSTLLEqfLTDIDIYIASNFEELQSMLLVVKYDLLIMEIELPNGNWVAIVDQILSVQKDLKIIILSKQDNKFLASASFMKKTFAYVCKDQSIEYIRNVIq
C2G4N5_9SPHI/6-118	ILVADSHPVARLGVSTLLEqfLTDIDIYIASSFEELQSMLFVVKYDLLIMEIELPNGNWVAIIDQILSVQKDLKIIILSKQDNKFLASASFMKKTFAYVSKDQSIEYIRNVIq
B7GF82_ANOFW/5-115	tLLIDSDPIYLLGVEKLLEnESNITVVGSVSCIDSLETLIHMYAPDVIVINVHMHIIKALGWIKNVKETYPTINVIMLCNYPPLALSAHEAGVSVVLSKEKvsthlahmir
C0BKP5_9BACT/4-116	ILIADAHPIVMMGLSMVVNsAEEFQLQDAVATTTQLFTAVEKQTPDIVILEMDIPEINGIATVRKLKEINPNIKVLIFSSQSETVYALSAIRAGACGYLSKTARIDQILTALt
F0RDR5_CELLC/4-116	VFIADSHPVVQVGITQMLSiETGFKVIGTARTSSELFEKLENETPDILMLEMDFPEINGIACLRKMKKNHPDVKVLMYSGQSEDVYAISSIRAGAQGYLSKNADLDYIVAALe
A4CPM8_ROBBH/21-133	VLIADNHPVVRLGIKQVLEnDGDIQVLGDVGTTTALFQMLSKATPDVLILEMDIPEINGIATLRKMKDEYPEVQVLIYSGQSEDVYALSTIRAGARGYLSKSAELSYLADAVh
A4ATN5_MARSH/4-116	VLIADNHPIIRMGVKQVLNnASGIEVVEDVSTTSELFNKLEATSPDVVMLEMDIPEINGIATLRRMKKEYPDVKVLMYSGQSEDVYALSTIRAGAFGYLSKASDIDYIISAVK
E6X5V2_CELAD/4-116	VLIADNHPVVRAGIKFVLDtASDFEVIADVATTTELFEKLETISPDVVMLEMDIPEINGIATLRRIKAEYPDIKVLIYSGQSEDVYALSTIRAGAYGYLSKAADLDYIISAVr
A9DJ90_9FLAO/4-116	VLIADNHPIVRKGIKALFKnSTEIDVVGKAATTSELFDFISQEHVDVVLLEMDIPEVNGITALRRLKKDFADVKVIMFSSHSEDVYAVSTLRAGASGYLSKSVATNVIKDAIv
C0BG71_9BACT/4-116	IVLLDPHPVVQKGFKTFFNkKDHIKVLGTFSKTQQLFDFLQKNTIDIVIIEMELKDVSAVQTVRKLKLLYPNISTLIFTSLRESVYGISILKAGAKGFLSKEISRETMIDAIE
A8UE45_9FLAO/4-116	ILIVDSHPIVRTGLELFLNsKPDFKVIGNLSSGIEIFEFVRRNQVDVIISEVDLPELNGITALRAIKKENKSINVLMFSHQPEEIYAISTLKAGASGYLNKTANVETIEAAVr
A6ERA7_9BACT/4-117	ILIADNHPVVRRGIAYMLKkkLNDFKIVGKAVNAKELNDQLKNNTPDIIIIEIDIPQINGINGLRKIKEDYPDIKILIYSCHPEEIYALRSIKTGASGYVPKTASTKTFLKALk
Q26BA1_FLABB/11-123	VLLADHHPIFRRGIKSLMKdSKRLRFNgKVEDGEMLLEGIKEHKPELLILEIDLPNSNGAGALRDIRAHFPDLKVLIVSCHPEEIYAISAIKAGANGYIAKTKSSKEIKKAIe
A2TVM7_9FLAO/4-116	VLIADHHPITRKGISSILQaEGQYDIIGYVKDGNNLLNTLTTTEVDILILEIDIPNLNSITALKAIKREFPHIKILVLSCHPEEMYALSAIKYGASGYVAKTADVERIINAIt
A3XI64_LEEBM/4-115	ITVADHHPIIVDGLTHILKDTPHEIIDVVSDGKDLIPSLEEQVPDLVIMEIDMPNLQGLSAIKELRKLFPGIKIMVFSTHPEGMYALSAIKAGAMGYIGKIAETQTVHKAVv
A0M543_GRAFK/4-116	VLIADHHPIILEGVKCVLQnNPALQVTGRVGSGTQLFNQLEKDAPDVLIVELDLPQINGINAIRRIKQEFPEVKTLIFSSHPEEMYALSAIKAGAAGYISKHTDNETLEKAIy
D5BLZ0_ZUNPS/4-116	VLIADQHPVIAESIKYILEtNDFINVIGQVLTGKELFKYLENRAPDVLMIEIDLPQLNGIHALRQIKQQYPHIKILVFSCHPEEMYALSAIKAGAAGYISKTNPADIVykaik
B5JGA7_9BACT/10-119	ILYIDEHPVCHAGLDCLLEnNPSFSVCYTARNTDSASLPSDADLVILEITSAHPRGIPAVRDLKQIYRDVPVLVLSCHHESIYADRCLKAGASGFIMKSAPLEDLVLAIe
A7NIZ2_ROSCS/15-125	lvaapheeyrlFGSALKrLPQAVVVAATDNGRTALEYVRRMRFDLAIIGIPLAHANGLTVARQALHTSPDIRIVMITAIDDPACLLEAIRVGVHGYLSTTASIDELADAIp
Q475M9_CUPPJ/10-121	livdarpvppgeaswqLAHALGARRTLLADNVRQAQQMVRERQPGLVVVELDALGQAGITLIKRLAARHPDVRLLVLSDSDATMAPVQALRAGAHGFVPRQRDLAEMVQAAr
F0M0Q6_VIBFU/3-96	stnlFQHIHFATSAAEAYRVVSQVPVNFVLLEVEAYDASGLDILRRLRAKGFTGKILFISAIDKAMYSNATHKLGANGYLLKSEELPVIQEAIt
C9PHC7_VIBFU/8-120	aLIVNPYPLEQHALEDIVKsTNLFQHIHFATSAAEAYRVVSQVPVNFVLLEVEAYDASGLDILRRLRAKGFTGKILFISAIDKAMYSNATHKLGANGYLLKSEELPVIQEAIt
A0JZR6_ARTS2/312-424	vltvghtaQFVDQFTDALDrEPGLRSVGAATSVHSAIAMSRDLKPDALVVAYRLPDGTGLDAARQILQVLPAARIVMLAAGCTAEALCEAAAMGVCAFLPNEGPLATLLDTLr
B5HGN8_STRPR/5-117	VVVAGDHQLVLEAFAETLNgTDGLDVVGLATSYEAVMPAVERHRPTVLLLGESTMGGKALRAATDVRSAHPWCGVALMVGAATPAVVDRAVAAGALGVVPKNARLPQLVTTLm
F2R438_9ACTO/5-117	VVVAGDHQLVLEAFAETLNgTNGLDVVGLATTFEAVLPAVQRHRPTVLLLGESTMGGKALHAATEVRSHHPTCGVALMVGSATPSVVDRAVAAGALGVVPKTARLPQLITTLv
B5JEZ9_9BACT/1-100	mLVECLNSRGFDVLGSSVNSSDAFAEIIELKPDVLVMEMVLSDGPASGLIEKVASALPETRFLIFSDNKEPDHVKASLQAGAHGFVEKSVEFGivlnaln
E4NFY4_KITSK/136-196	arslTDGIALVARIRRAHPDVRAVLLAAADDPQRAARALQAGANGWVARESSLGALMTVVr
D9WLW0_9ACTO/97-160	grvngrsQDGIALVGGVRTAQPGVRTVVLAERDDPRRAAAALQAGASGWVAKDCSLVRLLAVIr
C9NX89_9VIBR/1-40	mIIVLTASEEERKAREALDAGSNGYVLKNGSKSTLLAAIK
A0QPP8_MYCS2/59-169	ILVVDDSTLYRDYLAAALAAHGAVAPgVAWDGPSLLASFDATMPRVILLNMATRDSATLLKQALALGPHTRVVVIGiAEDDESAIVACAEAGVAGYHSRSESLDELLELIh
E2SUE9_9RALS/3-122	avLLENHPLLRAGLAQLLAhpTLGLEVIApALPAGVPGELHACNERADLLVIGLDEPDgpTDAGQLAAQLREAIdssEASRVVLLAASLSADEAHVAMTCGVDAYCAKSQPPEVLLAMLr
B5SM29_RALSO/4-116	vLIEAHPLVRTGIAHLLRtLKGVTGVTVVEPDEAMFDAIEAHAdAGLLVIGLPLPHLDELSAIGEIMHRPHARHVVVLAESESPDIIRTLMQMGLSGYTLKHSPGEVIAasle
B5S142_RALSO/4-116	vLIEAHPLVRTGIAHLLRtLKGVTGVTVVEPDEAMFDAIEAHAdAGLLVIGLPLPHLDELSAIGEIMHRPHARHVVVLAESESPDIIRTLMQMGLSGYTLKHSPGEVIAasle
A3S0C6_RALSO/4-116	vLIEAHPLVRTGIAHLLRtLKGVTGVTVVEPDEAMFDAIEAHAdAGLLVIGLPLPHLDELSAIGEIMHRPHARHVVVLAESESPDIIRTLMQMGLSGYTLKHSPGEVIAasle
D8NKC7_RALSO/4-116	vLIEAHPLVRTGIAHLLRtLKGVTGVTVVEPDEAMFDAIEAHSdAGLLVIGLPLPHLDELSAIGEIMHRPHARHVVVLAESESPDIIRTLMQMGLSGYTLKHSPGEVIAasle
Q8Y059_RALSO/4-116	vLIEAHPLVRTGIAHLLRtLKGVTGVTVVEPDEGMFDAIEAHAdAGLLVIGLPLPHLDELSAIGEIMHRPHARHVVVLAESESPDIIRTLMQMGLSGYTLKHSPGEVIAasle
D8NUU6_RALSO/4-116	vLIEAHPLVRTGIAHLLRtLKGVTGVTVVEPDEGMFDAIEAHAdAGLLVIGLPLPHLDELSAIGEIMHRPHAHHVVVLAESESPDIIRTLMQMGLSGYTLKHSPGEVIAasle
E2T2T8_9RALS/33-145	vLIEAHPLVRTGIAHLLRtLKGVTGVTVVEPDEGMFDAIETNAdAGLLVIGLPLPHLDELSAIGEIMHRPHARHVVVLAESESPDIIRTLMQMGLSGYTLKHSPGEVIAasle
B2U9R8_RALPJ/4-116	vLIEAHPLVRTGIAHLLRtLKGVTGVTVVEPDEGMFDAIETNAdAGLLVIGLPLPHLDELSAIGEIMHRPHARHVVVLAESESPDIIRTLMQMGLSGYTLKHSPGEVIAasle
C6BGB3_RALP1/4-113	vLIEAHPLVRTGIAHLLRtLKGVTVVEPDEGMFDAIETNAdAGLLVIGLPLPHLDELSAIGEIMHRPHARHVVVLAESESPDIIRTLMQMGLSGYTLKHSPGEVIAasle
C6BLL9_RALP1/4-116	IVVEAHPLVRAGATHVLQsLPAISEVVSVEPDETLFENLAAHGdAELALVGLPIPGIDDVPALSRLLQQPHPRHIAVLGETDSAAHVRALMQLNVSAYLLKSYSGKLIAAAle
E2SUL1_9RALS/1-111	meAHPLVRAGATHVLQsLPAITEVVSVEPDEALFENLAAHAdAELALIGLPLPGIDDLPALSRLLQQPHPRHVAVLGETDSAAHVRTLMQLNVSAYLLKSYSGKLIAAAle
Q8XSX9_RALSO/4-116	IVVEAHPLVRAGATHVLQsLPAVSQVISVEPDEALFENLAAHAdAELALIGLPLPGIDDIPALTRLLQQPHPRHIAVLGESDSPAHVRALMQLNISAYLLRSYAGKliaaale
D8MZ78_RALSO/1-106	mvRAGATHVLQsLPAVSQVISVEPGEALFENLAAHAdAELALIGLPLPGIDDIPALTRLLQQPHPRHIAVLGESDSPAHVRAVMQLNISAYLLKSYAGKLIAAale
B5S9P2_RALSO/3-97	alpavSQVVSVEPGEALFENLAAHAdAELALIGLPLPGIDDIPALTRLLRQPHPRHIAVLGESDSPAHVRAVMQLNISAYLLKSYAGKLIAAale
Q52466_RALSO/4-116	IVVEAHPLVRAGATHVLQaLPAVSQVVSVEPGEALFENLAAHAdAELALIGLPLPGIDDIPALTRLLRQPHPRHIAVLGESDSPAHVRAVMQLNISAYLLKSYAGKLIAAale
A3RUJ3_RALSO/41-153	IVVEAHPLVRAGATHVLQaLPAVSQVVSVEPGEALFENLAAHAdAELALIGLPLPGIDDIPALTRLLRQPHPRHIAVLGESDSPAHVRAVMQLNISAYLLKSYAGKLIAAale
D4XII5_9BURK/4-117	VLLVDDHAMFREALALALSNAVPSlTLHPAANGHEAMDVLARHDdITNVIMGYYLPDIAGAELLRRMHQRRARLRVLVLSASEDPEDQRRAMDAGAQAFMNKSASCQELVAALd
Q3IV29_RHOS4/3-114	ialfhgQALIRELLAAYIErSIDAQVFQVTGIDQLLTLTSEHGpFDLSIINCPPDLWGMEPIRRCLEASGGKPVVLMSGSIDADMIHEALDLGIAGYFPLSMGAASMINAIg
C9TC61_9RHIZ/1-60	MPGGTGLSGLVALKALQPALPIIIVSATDDPATIHHALELGASGFISKSASMETIGEAVg
C9T4P2_9RHIZ/1-60	MPGGTGLSGLVALKALQPALPIIIVSATDDPATIHHALELGASGFISKSASMETIGEAVg
B7XNB9_ENTBH/5-118	IVVADEHPLYREGMTGLLErlIPEATIKQAGNLEEVWILLERWQpVAMLFIEVYLPGLCSLKELAKLCGERGTTAVVVVSTVDDSVVITRVMEAGANGFIGKNISAEEVRNAIN
E2XRN7_PSEFL/5-118	IVVADGHPLYREGMRGLLQclMPEAIIKQAGNLEEVGVLLERWQpVAMLFIEVRLPGLCSLQALAKLCKERVSTAIIVVSAIDDDVVIARVMEAGVNGFIGKNVSAEEVRDAIs
C3K949_PSEFS/5-118	IVVADEHPLYREGMIGLLEclIPGAKIRQAGNLEEVCIFLERWQpVAMLFIEVRLPGLCSLKELAKLCKEKGDTAIIVVSALDDGVVIARVMEAGVNGFIGKNISAEEVRSAIN
A4U2D3_9PROT/3-115	VLIAHHQRLLRDGVRPFLTKLGPKVEifDADSLKQAIFVANQEGCDLALLGHSMPGMDGVAGIRVFAEKFPSAKVVLLTATADSATVLGAVDAGAHGVISKTMSGRGMqhalr
D3ENM6_UCYNA/8-122	ILILDTDQIFLLGLATALSkDSRYKIIDQADNLTDIFIKLSTNSPDIIIFEPNLFNsfLAIKQFCIKIRREYPSIRLCCLSRYFRVEEEKEFQKIGIRGYFDKNIEIDVLINNLd
B1X0L3_CYAA5/8-122	LLLVDQDPIFRLGLATILSnYAQWEITSQTDNLTDAITQLSNNTVDLIILEPNLTDkgLTVETFYQQIKEIQPQTKVCLLSYDLSWERQQELQKIGIEGYCNKGELIEVLlekwq
A0YNX1_LYNSP/8-147	LLLIDDDPIFLIGLRAACQeYPDLEVVAETQTAEAALAILEPQRitsenssvrtsanniIHVAILELGMENLstplvrldsttdSAIAFCQHLNTNYPDLVVLLLTSVQQTYRLQAAQRVGVQGYCPKGVNIEKIITAIR
D5A5F6_SPIPL/8-147	LLLIDDDPIFRMGVKSICEpFSDLEVIAEAVTLREALAVLDNWVkppvaptsgviqetVKVAILElrikdlsphqnqgMLNQQRSAIAFCQQIQASYQNIPLLLFTSESDPNLLISLRDLGVPGYCPKGVGLEELLIALr
B5VUY4_SPIMA/8-147	LLLIDDDPIFRMGVKSICEpFSDLEVIAEAVTLREALAVLDNWVkppvaptsgvipdtVKVAILElrikdltaqknqgTLNQQRSAIAFCQQIQASYKNIPLLLFTSESDPNLLISLRDLGVQGYCPKGVGLEELLIALr
B2J1C7_NOSP7/8-131	lLLFDQDPIFRLGLRVALEaIPNLEVTGVVETDTTALQILaeiAQEDpkqVNLVVLEFGNGRSitsqqLGLQFCRQLKALYPNLPILLLSSVQEQGLLLAAKSIGVNGYCPKGTPLPELVAAMq
A0ZCZ6_NODSP/8-131	LLLIDQDPIFRLGLRVALSaLPDIQVVAEAETDTRALQILAELAqknpnqVNLVVLELGNGRSissqqNGLQLCQQLKIQYPQLPVLLLSSVQEPGLLLAVKAAGVNGYCPKGTPISQLVAAMe
Q8YY91_NOSS1/8-131	LLLVDQDPIFRLGLRVALEaMPNIEVVSEAPTDTAALQILAELAqinpnqVDLVILELGNSRSidsqqQGLQLCQQLKATYPTLPTLLLSAVPDAGLIMAARAAGVRGYCPKGTPISQLVTVIe
Q3MFS4_ANAVT/8-131	LLLVDQDPIFRLGLRVALEaMPNIEVVSEAPTDTAALQILAELAqinpnqVDLVILELGNSRSvdsqqQGLQLCQQLKATYPTLPTLLLSAIPDAGLIMAARAAGVRGYCPKGTPISQLVTVIe
D7DZE6_NOSA0/10-133	LLLIDPDPIFRLGLRVALEtIPHLQILADVPTHTAALQVLaeiAASDlnqVNLIVLElgngISIDSqQLGLQFCRQLKALYSHIPILLLSSVSTQEMLLAAQNTGVNGYCPKGISISELVpime
D4TQK9_9NOST/13-149	aLLIDSDPIFRLGLRIALEaSSSIKLIGDVSDGSAALQLLGKTAfgqeqagenensqeqekdhreINLIVLElgrNSQEAELGLQFCEQLKALYPHIPILLLTGVSNSETLLAAKNIGVNGYCPKGISISTLVSime
D4TGP6_9NOST/13-149	aLLIDSDPIFRLGLRIALEaSSSIKVVGDVSNDSAALQLLGETAssqeetdenensqepkkdhreINLIVLElgrNSQEAELGLQFCEQLKALYPHIPVLLLTAVSNSETLLTAKNIGVSGYCPKGISISTLVSime
E1VI83_9GAMM/556-667	VAIYDNNSTLRMALRSQLESLETRVTELNDLSKVSAFIEKNPPDVLIIGINPERPQYRDILHIIKTARTQTRALLLGNPHDRQILHEMCsETELPLFISKPIASQKLFNclh
D9YBF5_9DELT/12-143	geavieylrdngqiicisddkaftdLLREAVCTRLKmPSGCLSISsNADMLLHTLRHMiSARNAPLLLIEQNLRGRDMTYLLRQLKNAYPELWIISVARETNKQRFVLLHESGVDNCIVKPIGVQALLEKIa
C4XU19_DESMR/50-168	lvvstdavfnknlrstllrhlTikDECVHNIAVTEQIPKHIKQLRAKNHKiVVFIERELNGRNTSDVIRYLKNDFsSDLYVVVLTTEVERDKLVLLHELGADNIITKPISADTLIEKIa
D2L0A0_9DELT/22-140	lvvsndalfnknlrgtllrhltikdecvtnvftietlhkeiklqrskghKLLIFIERELNGRNTSDLIRYLKTDYnNELFVVVLTTEVERDKLVLLHELGADNIITKPISPDTLIEKIa
E1JZ11_DESFR/21-140	flvvsndalfnknllSTLQrHLGIkQDcVYNAATIEALHKEIKALRsksnKVLLFIERELNGRNMADLIRYIKTDYsNEVYVVVLTTEVERDKLVLLHELGADNIITKPISPDTLVEKIa
D9YGU3_9DELT/29-148	vIVLSDDQAFSTQLRLTLAkELGLsspNMLTALSDPHQLLRVLrevtPKHPAPMLFLERIMGGQDLSFLVNQIKQAYSKLRIIILTTDVQRDRLMLLHEVGADNFIAKPVSVNTLIEKma
B8IYH0_DESDA/57-148	qftaltdprhlpgELRNLLQRHPAPLLFLERSIGGQDLSFLVGQIKQAYTALKIIILTSEVQRDRLMLLHEVGADNFIAKPVSMNTLIEKma
E3IP08_DESVR/29-147	fvVASDDPQFASLLRQTLTkHLAIpgDAMSTVANPDHILRELKNVTmrrkTVLLFLERILEGRDTNLLVRQLKSAYPDLKIIVITGETERNRLVLLHEVGADNFITKPVSMNTLIEKma
A1VAI8_DESVV/29-147	fvVASDDPQFASLLRQTLTkHLAIpgDAMSTVANPDHILRELKNVTmrrkTVLLFLERILEGRDTNLLVRQLKSAYPDLKIIVITGETERNRLVLLHEVGADNFITKPVSMNTLIEKma
Q727B8_DESVH/29-147	fvVASDDPQFASLLRQTLTkHLAIpgDAMSTVANPDHILRELKNVTmrrkTVLLFLERILEGRDTNLLVRQLKSAYPDLKIIVITGETERNRLVLLHEVGADNFITKPVSMNTLIEKma
Q30WZ6_DESDG/28-146	fivASDDQTFVGILRTTLLkQLAIsgDPLTSVTDPDYILKVIRDTSlrrkHLVVFIERMMQGKDTSMLVRQMKNTFANVKIIILTGETERQRLVLLHEIGADNFISKPISINTLIEKIa
B8DLN5_DESVM/29-147	fLVVSDDQNFISLLRNTVSkHLAIatDALSVVTNTDYIIKSIrdvsMRKKNVLVFMERMLEGRDTGILVRQVKNAYSDVKIIILTGETERQRLVLLHEIGADNFISKPISVNTLIEKIa
D6SM28_9DELT/80-144	vesstdgasnvlNIKNFKnilgHKCKVIVMTSETDRSNIIQMYEMGADNVIVKPVSVNSLIQKIa
D2L826_9DELT/30-150	VVVASDDESFVRLVKFTLAglRVDVKSVFrETTDYDEVVAFANKAVerlssPLLLFLERRIHKTACLKTVKVLKNFYgDRVRLIVASTEVSRDEIVLTHEIGADSFITKPISANAIIEKIa
E1JS36_DESFR/31-151	aVIATDDESFARMVKLTLAGIRVDVRaTCRDTAEYDEAVTFANkavtrlpvPLLLFLERRMRKTTCIKTIKVLKNFYaDRVRVIVASTEISREEMVLTHEVGADSFITKPISANAIIEKIa
F0JGI4_DESDE/21-138	VLISEDPLFKRMLSSTIFKIIGTKRDClsALETVHAGLKKVQAMHktgQDfIVFIERMIGGSTSTDTIMTLKRLLPDLKIIVLVGETKRENIAFFYEIGVSNVISKPASMNNIIEKLa
A4J6W0_DESRM/6-115	LIIDKNAATRYDLKLLLWQFNFLTYECGNTSEAVTSIVSKGPGIIFISLQTIKDTGFDFIQQIKDLHSGLIIVYTDQVTKDDLMECIKAKVDHVLLNPSeQIERLRDIvt
A1ZM42_9BACT/34-144	tLIIDANFLTRKGFKALFEaMPGYEITREAEELLQVHYLLKTKQPYLIIVHLNTPNSIDIIRTIKQNNPQHQIIVFANEVEDHEFNQLLAMNIDGLLMKEGKENELVEClr
C6W346_DYAFD/12-125	IIIVDTYPVSRQGLAALLTaEFPQWSIAQAKTVNELTGSEPGLSSGLFILVINSDFeEEEYNPVTELRNTYPNAHIILYGEELRAEAAIDYLKNGVKGYISKHKDLTELVScvl
C6VYQ8_DYAFD/9-115	VLIFDLHPVSRKGIRLMLDmtDLPIKVTEASRLRQFYKYATGQHFDLVILSVNEPDSFDTSIISGILPKTVVLYTEEGAETAMDLMALGAGACMSKKCCDTslkegi
D7DHK4_METS0/15-129	VLICDSHYMTRSSFALLAKEIGSCEVVEASDIKTAKIKCEGVSFDLILLGIDEGNEEISLIKLIRDNHllpqKDVPIIVMLKEITLEKLTELKSLNVAEIILKPTRMKTIYDTfl
D8IEG2_BRAP9/3-115	VLVYDSNHTIRDNITTILLMQGYDVVAVKDKKHILPTCSKMPFSIAIIETSPYDEEANNILEKMYYNDiyKNIKVLIYVPEITPGFVSKMFKIGVAGILFKPFNEKDFFNRfs
C0R0W0_BRAHW/3-115	VLVYDSSLQIRDSFISILITAGYEVVAVKDKNNILSMFGKLPFSIAIIEVEENDTEMESILEKIYLDDryHGVHVIVHVADPSREFFTKMMRIGVSGFLLKPFNEKDFLNRfn
D5U8J1_BRAM5/3-114	ILVYDSSLQTRDSLISILITAGYEVVAVKDKKSILSMFGKLPFTAAIIEANESDEEMADILEKIYLDDrYNVHVIVHVENPSKEFFSKMMRIGVSGFLLKPFNEKDFLNRft
Q1IK35_ACIBL/27-138	VVIADSEAIFRVGIRKIFAlEDDFRVVAQAENLAQAVAAVQKFPTDILLFEVTLSSTAGEAITEIVGKSPNTRIIAVGNDIGEHDTCDFLRRGVTGILSRSVSPDLLVRcir
E6PWP4_9ZZZZ/25-136	IILADSQAIYRVGIRKIFAlEDDLRVVAQADSVDNLYSAVERFPSDVVLLEGGMLTGTSDAIPKVLQIAPEVKIIVQATQSEESSTVELYRRGVRGVISRAISPDLLVKCVr
C1F3C0_ACIC5/23-134	IILADSQAIYRVGMRKVFAlEDDLRVVAQVDSIAHLLSSIEKHPADVLLLEGSLLAGTTNAIPEIVKMAPELKIIVQTAATDEAHTVELYRRGVRGIIPRSISPDLLVRcvr
E8V3C3_TERSS/24-135	IILADSQAIYRVGLRKVFAlEDDMRVIAQAETLANLYTALQRYPTDVVVIEGQLMAGAVDAIPELVRRAPQAKIIVQVLESDEANTVEMYRRGVRGVVPRSISPDLLIKCVr
E8X1Y7_ACISM/27-138	miLADSQAIYRVGMRKVFAlEDDIRVVAQAETLQNLYAALQRFPTDVVVLEGQLISGTVDAIPELVRRAPEAKLIVQLSESDEANTVELYRRGVRGVVPRSISPDLLIKCVr
E6YH26_BARC7/2-113	IVVVDDRKLVTDGYATLFSREGVAATGlPPSDFSEWISTASDNEissIEAILLGKcENQIELPKEIRNYSSAPILAMTETNILSHTIELFQSGMDDVLRKPIHVREILARIg
E6YL27_9RHIZ/2-113	IVVVDDRKLVTDGYATLFSREGVAATGlAPSDFSQWISTASHNEissLEAVLLGKcENQIELPKKIRNYSSTPILALTETNILDHTIELFQSGIDDVIRKPIHVREILARIa
E6YUU2_9RHIZ/2-113	IVVVDDRKLVTDGYATLFSREGVAATGlAPSDFSQWISTASHNEissLEAVLLGKcENQIELPKKIRNYSSTPILALTETNILDHTIELFQSGIDDVIRKPIHVREILARIa
E6YQA1_9RHIZ/2-113	IVVVDDRKLVTDGYATLFSREGVAATGiLPSDFSEWISTASNNEissIEAILLGKcKNQIELPKEIRNYSLTPILALTETNTLDHTIELFQSGIDDVIRKPIHVREILARIa
E6Z126_9RHIZ/2-113	IVVVDDRKLVTEGYSALFAREGVATTGlLPSDFSEWISTAPEHEvnsIEAILLGKcENQIELPKEIRTYSSAPILAMTETNVLDHTIELFQAGIDDVLRKPIHVREILARIa
A1UTT1_BARBK/2-113	IVVVDDRKLVTDGYSTLFSQEGVATTGlSPSDFSNWISKAPSSEvssIEAVLLGDcENRVELPKEIRFYSSAPILAMTETNFLDHTIELFQAGIDDVLRKPIHVREILARIa
B6R828_9RHOB/2-114	yLIVDEQQLVTDGYASGFEREGISTSGfSPDDFRDWLNTAPDTEfeaVEAILIGEIGERDKFSQIIRRRCSQKPVLVLNSSPVLEQTLKLFAAGVDDVVRKPVHPQEILARVN
B9QS57_9RHOB/2-113	fIIVDDREIVTSGYAAAFEREGYASLElLPGELPDWLETGCSQDlasVDAILIGECTERAGFITQIRSRCPEAQIVALEDTASLQGTLDLFSAGFDEVLKKPVHVREIIARf
E4UD44_LIBSC/2-113	lvliddralvkngyislfsddgvslegfhslefeewfqslaqedvsaieafligtgekvMELPRIIRSQSQMPLIAISDYSSLQKTLDFFDVGVDDVVHKPIHHREILARVa
C3MG40_RHISN/2-113	IVVVDERELVKDGYASLFGREGIPSTGfDPKDFGEWVNTAADSDIDAVEAFLIGQGESAFSLPRAIRDRSQAPVIAMSDTPSLENTLALFDCGVDDVVRKPVHPREILARVa
A6U654_SINMW/2-113	ivVVDERALVKDGYASLFGREGIPSSGfDPKEFGEWVSTAADSDIDAVEAFLIGQGDSALSLPRAIRDRSRAPVIAMSDTPSLENTLALFDCGVDDVVRKPVHPREILARVa
E0JNP5_RHIME/2-113	IVVVDDRALVKDGYASLFGREGIPSTGfDPREFGEWVSSAADSDIDAVEAFLIGQGESTLTLPRAIRDRSRAPVIAMSDTPSLENTLALFDCGVDDVVRKPVHPREILARVa
Q9EX65_RHIME/2-113	IVVVDDRALVKDGYASLFGREGIPSTGfDPREFGEWVSSAADSDIDAVEAFLIGQGESTLTLPRAIRDRSRAPVIAMSDTPSLENTLALFDCGVDDVVRKPVHPREILARVa
E0K066_RHIME/2-113	IVVVDDRALVKDGYASLFGREGIPSTGfDPREFGEWVSSAADSDIDAVEAFLIGQGESTLTLPRAIRDRSRAPVIAMSDTPSLENTLALFDCGVDDVVRKPVHPREILARVa
Q92RZ4_RHIME/2-113	IVVVDDRALVKDGYASLFGREGIPSTGfDPREFGEWVSSAADSDIDAVEAFLIGQGESTFTLPRAIRDRSRAPVIAMSDTPSLENTLALFDCGVDDVVRKPVHPREILARVa
A6X6P0_OCHA4/2-113	IVVVDDRDIVTEGYSSWFGREGITTTGfTPTDFDEWVESVPQQDIMAVEAFLIGecADQHRLPARIRERCKAPVIAVNDRPSLEHTLELFQSGVDDVVRKPVHVREILARIN
C4WNY6_9RHIZ/2-113	IVVVDDRDIVTEGYSSWFGREGITTTGfTPTDFDEWVESVPQQDIMAVEAFLIGecADQHRLPARIRERCKAPVIAVNDRPSLEHTLELFQSGVDDVVRKPVHVREILARIN
D1D2E0_9RHIZ/2-113	IVVVDDRDMVTEGYSSWFGREGITTTGfTPTDFDEWVESVPEQDIMAIEAFLIGecADQHRLPARIRERYKAPVIAVNDRPSLEHTLELFQSGVDDVVRKPVHVREILARIN
E0E0N0_9RHIZ/28-139	IVVVDDRDMVTEGYSSWFGREGITTTGfTPTDFDEWVESVPEQDIMAIEAFLIGecADQHRLPARIRERYKAPVIAVNDRPSLEHTLELFQSGVDDVVRKPVHVREILARIN
D0P528_BRUSU/2-113	IVVVDNRDMVTEGYSSWFGREGITTTGfTPTDFDEWVESVPEQDIMAIEAFLIGecADQHRLPARIRERCKAPVIAVNDRPSLEHTLELFQSGVDDVVRKPVHVREILARIN
D7H5T1_BRUAB/2-113	IVVVDDRDMVTEGYSSWFGREGITTTGfTPTDFDEWVESVPEQDIMAIEAFLIGecADQHRLPARIRERCKAPVIAVNDRPSLEHTLELFQSGVDDVVRKPVHVREILARIN
FTCR_BRUSU/2-113	IVVVDDRDMVTEGYSSWFGREGITTTGfTPTDFDEWVESVPEQDIMAIEAFLIGecADQHRLPARIRERCKAPVIAVNDRPSLEHTLELFQSGVDDVVRKPVHVREILARIN
C9V3K5_BRUAB/2-113	IVVVDDRDMVTEGYSSWFGREGITTTGfTPTDFDEWVESVPEQDIMAIEAFLIGecADQHRLPARIRERCKAPVIAVNDRPSLEHTLELFQSGVDDVVRKPVHVREILARIN
D0B5E8_BRUME/2-113	IVVVDDRDMVTEGYSSWFGREGITTTGfTPTDFDEWVESVPEQDIMAIEAFLIGecADQHRLPARIRERCKAPVIAVNDRPSLEHTLELFQSGVDDVVRKPVHVREILARIN
FTCR_BRUAB/2-113	IVVVDDRDMVTEGYSSWFGREGITTTGfTPTDFDEWVESVPEQDIMAIEAFLIGecADQHRLPARIRERCKAPVIAVNDRPSLEHTLELFQSGVDDVVRKPVHVREILARIN
C9UHG7_BRUAB/2-113	IVVVDDRDMVTEGYSSWFGREGITTTGfTPTDFDEWVESVPEQDIMAIEAFLIGecADQHRLPARIRERCKAPVIAVNDRPSLEHTLELFQSGVDDVVRKPVHVREILARIN
C0RMS1_BRUMB/2-113	IVVVDDRDMVTEGYSSWFGREGITTTGfTPTDFDEWVESVPEQDIMAIEAFLIGecADQHRLPARIRERCKAPVIAVNDRPSLEHTLELFQSGVDDVVRKPVHVREILARIN
FTCR_BRUME/2-113	IVVVDDRDMVTEGYSSWFGREGITTTGfTPTDFDEWVESVPEQDIMAIEAFLIGecADQHRLPARIRERCKAPVIAVNDRPSLEHTLELFQSGVDDVVRKPVHVREILARIN
E2PLX2_9RHIZ/2-113	IVVVDDRDMVTEGYSSWFGREGITTTGfTPTDFDEWVESVPEQDIMAIEAFLIGecADQHRLPARIRERCKAPVIAVNDRPSLEHTLELFQSGVDDVVRKPVHVREILARIN
D1F2B4_BRUME/2-113	IVVVDDRDMVTEGYSSWFGREGITTTGfTPTDFDEWVESVPEQDIMAIEAFLIGecADQHRLPARIRERCKAPVIAVNDRPSLEHTLELFQSGVDDVVRKPVHVREILARIN
C9US57_BRUAB/2-113	IVVVDDRDMVTEGYSSWFGREGITTTGfTPTDFDEWVESVPEQDIMAIEAFLIGecADQHRLPARIRERCKAPVIAVNDRPSLEHTLELFQSGVDDVVRKPVHVREILARIN
C9U8B9_BRUAB/2-113	IVVVDDRDMVTEGYSSWFGREGITTTGfTPTDFDEWVESVPEQDIMAIEAFLIGecADQHRLPARIRERCKAPVIAVNDRPSLEHTLELFQSGVDDVVRKPVHVREILARIN
E0DQ12_9RHIZ/2-113	IVVVDDRDMVTEGYSSWFGREGITTTGfTPTDFDEWVESVPEQDIMAIEAFLIGecADQHRLPARIRERCKAPVIAVNDRPSLEHTLELFQSGVDDVVRKPVHVREILARIN
F2GWB9_BRUME/2-113	IVVVDDRDMVTEGYSSWFGREGITTTGfTPTDFDEWVESVPEQDIMAIEAFLIGecADQHRLPARIRERCKAPVIAVNDRPSLEHTLELFQSGVDDVVRKPVHVREILARIN
D0PGL8_BRUSU/2-113	IVVVDDRDMVTEGYSSWFGREGITTTGfTPTDFDEWVESVPEQDIMAIEAFLIGecADQHRLPARIRERCKAPVIAVNDRPSLEHTLELFQSGVDDVVRKPVHVREILARIN
A9MD61_BRUC2/2-113	IVVVDDRDMVTEGYSSWFGREGITTTGfTPTDFDEWVESVPEQDIMAIEAFLIGecADQHRLPARIRERCKAPVIAVNDRPSLEHTLELFQSGVDDVVRKPVHVREILARIN
A9WX05_BRUSI/2-113	IVVVDDRDMVTEGYSSWFGREGITTTGfTPTDFDEWVESVPEQDIMAIEAFLIGecADQHRLPARIRERCKAPVIAVNDRPSLEHTLELFQSGVDDVVRKPVHVREILARIN
B2SCB7_BRUA1/33-144	IVVVDDRDMVTEGYSSWFGREGITTTGfTPTDFDEWVESVPEQDIMAIEAFLIGecADQHRLPARIRERCKAPVIAVNDRPSLEHTLELFQSGVDDVVRKPVHVREILARIN
D6LQX4_9RHIZ/2-113	IVVVDDRDMVTEGYSSWFGREGITTTGfTPTDFDEWVESVPEQDIMAIEAFLIGecADQHRLPARIRERCKAPVIAVNDRPSLEHTLELFQSGVDDVVRKPVHVREILARIN
D0AV18_BRUAB/2-113	IVVVDDRDMVTEGYSSWFGREGITTTGfTPTDFDEWVESVPEQDIMAIEAFLIGecADQHRLPARIRERCKAPVIAVNDRPSLEHTLELFQSGVDDVVRKPVHVREILARIN
C9VP13_BRUAB/2-113	IVVVDDRDMVTEGYSSWFGREGITTTGfTPTDFDEWVESVPEQDIMAIEAFLIGecADQHRLPARIRERCKAPVIAVNDRPSLEHTLELFQSGVDDVVRKPVHVREILARIN
D0BIJ1_BRUSU/2-113	IVVVDDRDMVTEGYSSWFGREGITTTGfTPTDFDEWVESVPEQDIMAIEAFLIGecADQHRLPARIRERCKAPVIAVNDRPSLEHTLELFQSGVDDVVRKPVHVREILARIN
FTCR_BRUA2/2-113	IVVVDDRDMVTEGYSSWFGREGITTTGfTPTDFDEWVESVPEQDIMAIEAFLIGecADQHRLPARIRERCKAPVIAVNDRPSLEHTLELFQSGVDDVVRKPVHVREILARIN
C7LJQ8_BRUMC/2-113	IVVVDDRDMVTEGYSSWFGREGITTTGfTPTDFDEWVESVPEQDIMAIEAFLIGecADQHRLPARIRERCKAPVIAVNDRPSLEHTLELFQSGVDDVVRKPVHVREILARIN
F2HXE2_BRUME/2-113	IVVVDDRDMVTEGYSSWFGREGITTTGfTPTDFDEWVESVPEQDIMAIEAFLIGecADQHRLPARIRERCKAPVIAVNDRPSLEHTLELFQSGVDDVVRKPVHVREILARIN
D0G9G6_BRUME/2-113	IVVVDDRDMVTEGYSSWFGREGITTTGfTPTDFDEWVESVPEQDIMAIEAFLIGecADQHRLPARIRERCKAPVIAVNDRPSLEHTLELFQSGVDDVVRKPVHVREILARIN
D1ESM2_BRUME/2-113	IVVVDDRDMVTEGYSSWFGREGITTTGfTPTDFDEWVESVPEQDIMAIEAFLIGecADQHRLPARIRERCKAPVIAVNDRPSLEHTLELFQSGVDDVVRKPVHVREILARIN
C4IWT9_BRUAB/33-144	IVVVDDRDMVTEGYSSWFGREGITTTGfTPTDFDEWVESVPEQDIMAIEAFLIGecADQHRLPARIRERCKAPVIAVNDRPSLEHTLELFQSGVDDVVRKPVHVREILARIN
C9VDJ9_9RHIZ/2-113	IVVVDDRDMVTEGYSSWFGREGITTTGfTPTDFDEWVESVPEQDIMAIEAFLIGecADQHRLPARIRERCKAPVIAVNDRPSLEHILELFQSGVDDVVRKPVHVREILARIN
D1FE65_9RHIZ/2-113	IVVVDDRDMVTEGYSSWFGREGITTTGfTPTDFDEWVESVPEQDIMAIEAFLIGecADQHRLPARIRERCKAPVIAVNDRPSLEHILELFQSGVDDVVRKPVHVREILARIN
D0RCK5_9RHIZ/2-113	IVVVDDRDMVTEGYSSWFGREGITTTGfTPTDFDEWVESVPEQDIMAIEAFLIGecADQHRLPARIRERCKAPVIAVNDRPSLEHILELFQSGVDDVVRKPVHVREILARIN
C9TIH2_9RHIZ/2-113	IVVVDDRDMVTEGYSSWFGREGITTTGfTPTDFDEWVESVPEQDIMAIEAFLIGecADQHRLPARIRERCKAPVIAVNDRPSLEHILELFQSGVDDVVRKPVHVREILARIN
C9TZW0_9RHIZ/2-113	IVVVDDRDMVTEGYSSWFGREGITTTGfTPTDFDEWVESVPEQDIMAIEAFLIGecADQHRLPARIRERCKAPVIAVNDRPSLEHILELFQSGVDDVVRKPVHVREILARIN
C9T8N1_9RHIZ/2-113	IVVVDDRDMVTEGYSSWFGREGITTTGfTPTDFDEWVESVPEQDIMAIEAFLIGecADQHRLPARIRERCKAPVIAVNDRPSLEHILELFQSGVDDVVRKPVHVREILARIN
C9SZD3_9RHIZ/2-113	IVVVDDRDMVTEGYSSWFGREGITTTGfTPTDFDEWVESVPEQDIMAIEAFLIGecADQHRLPARIRERCKAPVIAVNDRPSLEHILELFQSGVDDVVRKPVHVREILARIN
D1EJY5_9RHIZ/2-113	IVVVDDRDMVTEGYSSWFGREGITTTGfTPTDFDEWVESVPEQDIMAIEAFLIGecADQHRLPARIRERCKAPVIAVNDRPSLEHILELFQSGVDDVVRKPVHVREILARIN
C0G8Q9_9RHIZ/33-144	IVVVDDRDMVTEGYSSWFGREGITTTGfTPTDFDEWVESVPEQDIMAIEAFLIGecADQHRLPARIRERCKAPVIAVNDRPSLEHILELFQSGVDDVVRKPVHVREILARIN
C9V7G8_BRUNE/2-113	IVVVDDRDMVTEGYSSWFGREGITTTGfTPTDFDEWVESVPEQDIMAIEAFLIGecADQHRLPARIRERCKAPVIAVNDRPSLEHTLELFQFGVDDVVRKPVHVREILARIN
FTCR_BRUO2/2-113	IVVVDDRDMVTEGYSSWFGREGITTTGfTPTDFDEWVESVPEQDIMAIEAFLIGecADQHRLPARIRERCKAPVIAVNDRPSLEHTLELFQFGVDDVVRKPVHVREILARIN
C8STS4_9RHIZ/2-113	IVIVDERELVTEGYNSLFDREGVACAGFAPGEFGEWVNSAADADLRSVRAFLIGdcREGSISPRQIRDRTGAPVIALSEQHSLENTLRLFESGVDDVVRKPVHIREILARIt
E8TFV0_MESCW/2-113	IVIVDERELVTEGYNSLFDREGIACAGFASGEFGEWVNSAADTDLRSVRAFLIGdcREGSISPRQIRDRTGAPVIALSEQHSLENTLRLFESGVDDVIRKPVHIREILARIt
Q98HC2_RHILO/2-113	IVIVDERELVTEGYNSLFDREGVACAGFAPGEFGEWVNSAADTDLRSVRAFLIGdcRDGAISPRQIRDRTGAPVIALSEQHSLENTLRLFESGVDDVIRKPVHIREILARIt
D6JEI4_ECOLX/6-119	IVVSDQQPFMIDGIIGFLGhyPDLYEVVGGYKDLKKAIAECNKSAAQIFILGEFVGGMMGSELIKWVKSHKIDAHIITFVAKMPYIDSIKLLEAGAKGCVWKTSHPAKLNRAId
B3BXW2_ECO57/6-119	IVVSDQQPFMIDGIIGFLGhyPDLYEVVGGYKDLKKAIAECNKSAAQIFILGEFAGGMMGAELVKWVKSHKIDAHIITFVAKMPYIDSIKLLEAGAKGCVWKTSHPAKLNRAId
B3A2M1_ECO57/6-119	IVVSDQQPFMIDGIIGFLGhyPDLYEVVGGYKDLKKAIAECNKSAAQIFILGEFAGGMMGAELVKWVKSHKIDAHIITFVAKMPYIDSIKLLEAGAKGCVWKTSHPAKLNRAId
C3SCA6_ECOLX/6-119	IVVSDQQPFMIDGIIGFLGhyPDLYEVVGGYKDLKKAIAECNKSAAQIFILGEFAGGMMGAELVKWVKSHKIDAHIITFVAKMPYIDSIKLLEAGAKGCVWKTSHPAKLNRAId
B2NTV9_ECO57/6-119	IVVSDQQPFMIDGIIGFLGhyPDLYEVVGGYKDLKKAIAECNKSAAQIFILGEFAGGMMGAELVKWVKSHKIDAHIITFVAKMPYIDSIKLLEAGAKGCVWKTSHPAKLNRAId
B3AIC3_ECO57/6-119	IVVSDQQPFMIDGIIGFLGhyPDLYEVVGGYKDLKKAIAECNKSAAQIFILGEFAGGMMGAELVKWVKSHKIDAHIITFVAKMPYIDSIKLLEAGAKGCVWKTSHPAKLNRAId
E7TWH2_ECO57/6-119	IVVSDQQPFMIDGIIGFLGhyPDLYEVVGGYKDLKKAIAECNKSAAQIFILGEFAGGMMGAELVKWVKSHKIDAHIITFVAKMPYIDSIKLLEAGAKGCVWKTSHPAKLNRAId
B3AXN2_ECO57/6-119	IVVSDQQPFMIDGIIGFLGhyPDLYEVVGGYKDLKKAIAECNKSAAQIFILGEFAGGMMGAELVKWVKSHKIDAHIITFVAKMPYIDSIKLLEAGAKGCVWKTSHPAKLNRAId
E2KA85_ECO57/6-119	IVVSDQQPFMIDGIIGFLGhyPDLYEVVGGYKDLKKAIAECNKSAAQIFILGEFAGGMMGAELVKWVKSHKIDAHIITFVAKMPYIDSIKLLEAGAKGCVWKTSHPAKLNRAId
B6ZVU8_ECO57/6-119	IVVSDQQPFMIDGIIGFLGhyPDLYEVVGGYKDLKKAIAECNKSAAQIFILGEFAGGMMGAELVKWVKSHKIDAHIITFVAKMPYIDSIKLLEAGAKGCVWKTSHPAKLNRAId
B5Z4H4_ECO5E/6-119	IVVSDQQPFMIDGIIGFLGhyPDLYEVVGGYKDLKKAIAECNKSAAQIFILGEFAGGMMGAELVKWVKSHKIDAHIITFVAKMPYIDSIKLLEAGAKGCVWKTSHPAKLNRAId
C6USH0_ECO5T/6-119	IVVSDQQPFMIDGIIGFLGhyPDLYEVVGGYKDLKKAIAECNKSAAQIFILGEFAGGMMGAELVKWVKSHKIDAHIITFVAKMPYIDSIKLLEAGAKGCVWKTSHPAKLNRAId
YGEK_ECO57/6-119	IVVSDQQPFMIDGIIGFLGhyPDLYEVVGGYKDLKKAIAECNKSAAQIFILGEFAGGMMGAELVKWVKSHKIDAHIITFVAKMPYIDSIKLLEAGAKGCVWKTSHPAKLNRAId
B2PES8_ECO57/6-119	IVVSDQQPFMIDGIIGFLGhyPDLYEVVGGYKDLKKAIAECNKSAAQIFILGEFAGGMMGAELVKWVKSHKIDAHIITFVAKMPYIDSIKLLEAGAKGCVWKTSHPAKLNRAId
E2JX87_ECO57/6-119	IVVSDQQPFMIDGIIGFLGhyPDLYEVVGGYKDLKKAIAECNKSAAQIFILGEFAGGMMGAELVKWVKSHKIDAHIITFVAKMPYIDSIKLLEAGAKGCVWKTSHPAKLNRAId
E2KU49_ECO57/6-119	IVVSDQQPFMIDGIIGFLGhyPDLYEVVGGYKDLKKAIAECNKSAAQIFILGEFAGGMMGAELVKWVKSHKIDAHIITFVAKMPYIDSIKLLEAGAKGCVWKTSHPAKLNRAId
B2P1S2_ECO57/6-119	IVVSDQQPFMIDGIIGFLGhyPDLYEVVGGYKDLKKAIAECNKSAAQIFILGEFAGGMMGAELVKWVKSHKIDAHIITFVAKMPYIDSIKLLEAGAKGCVWKTSHPAKLNRAId
E9WUC9_ECOLX/6-119	IVVSDQQPFMIDGIIGFLGhyPDLYEVVGGYKDLKKAIAECNKSTAQIFILGEFAGGMMGSELVKWVKSHKIDAHIITFVAKMPYIDSIKLLEAGAKGCVWKTSHPAKLNRAId
B1ITY8_ECOLC/6-119	IVVSDQQPFMIDGIIGFLGhyPDLYEVVGGYKDLKKAIAECNKSTAQIFILGEFAGGMMGSELVKWVKSHKIDAHIITFVAKMPYIDSIKLLEAGAKGCVWKTSHPAKLNRAId
A8A3Y8_ECOHS/6-119	IVVSDQQPFMIDGIIGFLGhyPDLYEVVGGYKDLKKAIAECNKSTAQIFILGEFAGGMMGSELVKWVKSHKIDAHIITFVAKMPYIDSIKLLEAGAKGCVWKTSHPAKLNRAId
YGEK_ECOLI/6-119	IVVSDQQPFMIDGIIGFLGhyPDLYEVVGGYKDLKKAIAECNKSTAQIFILGEFAGGMMGAELVKWVKSHKIDAHIITFVAKMPYIDSIKLLEAGAKGCVWKTSHPAKLNRAId
D6ICT0_ECOLX/6-119	IVVSDQQPFMIDGIIGFLGhyPDLYEVVGGYKDLKKAIAECNKSAAQIFILGEFAGGMMGSELVKWVKSHKIDAHIITFVAKMPYIDSIKLLEAGAKGCVWKTSHPAKLNRAId
D7JRY1_ECOLX/6-119	IVVSDQQPFMIDGIIGFLGhyPDLYEVVGGYKDLKKAIAECNKSAAQIFILGEFAGGMMGSELIKWVKSHKIDAHIITFVAKMPYIDSIKLLEAGAKGCVWKTSHPAKLNRAId
D6IUI9_ECOLX/6-119	IVVSDQQPFMIDGIIGFLGhyPDLYEVVGGYKDLKKAIAECNKSAAQIFILGEFAGGMMGSELIKWVKSHKIDAHIITFVAKMPYIDSIKLLEAGAKGCVWKTSHPAKLNRAId
B7N788_ECOLU/6-119	IVVSDQQPFMIDGIIGFLGhyPDLYEVVGGYKDLKKAIAECNKSAAQIFILGEFAGGMMGSELIKWVKSHKIDAHIITFVAKMPYIDSIKLLEAGAKGCVWKTSHPAKLNRAId
D8A402_ECOLX/17-130	IVVSDQQPFMIDGIIGFLGhyPDLYEVVGGYKDLKKAIAECNKSAAQIFILGEFAGGMMGSELIKWVKSHKIDAHIITFVAKMPYIDSIKLLEAGAKGCVWKTSHPAKLNRAId
E9XHM4_ECOLX/6-119	IVVSDQQPFMIDGIIGFLGhyPDLYEVVGGYKDLKKAIAECNKSAAQIFILGEFAGGMMGSELIKWVKSHKIDAHIITFVAKMPYIDSIKLLEAGAKGCVWKTSHPAKLNRAId
D3GSV2_ECO44/6-119	IVVSDQQPFMIDGIIGFLGhyPDLYEVVGGYKDLKKAIAECNKSAAQIFILGEFAGGMMGSELIKWVKSHKIDAHIITFVAKMPYIDSIKLLEAGAKGCVWKTSHPAKLNRAId
D7ZMG3_ECOLX/17-130	IVVSDQQPFMIDGIIGFLGhyPDLYEVVGGYKDLKKAIAECNKSAAQIFILGEFAGGMMGSELIKWVKSHKIDAHIITFVAKMPYIDSIKLLEAGAKGCVWKTSHPAKLNRAId
E9YTT5_ECOLX/17-130	IVVSDQQPFMIDGIIGFLGhyPDLYEVVGGYKDLKKAIAECNKSAAQIFILGEFAGGMMGSELIKWVKSHKIDAHIITFVAKMPYIDSIKLLEAGAKGCVWKTSHPAKLNRAId
D7X6L4_ECOLX/17-130	IVVSDQQPFMIDGIIGFLGhyPDLYEVVGGYKDLKKAIAECNKSAAQIFILGEFAGGMMGSELIKWVKSHKIDAHIITFVAKMPYIDSIKLLEAGAKGCVWKTSHPAKLNRAId
Q3SKZ8_THIDA/20-131	ifvlanpdfyldgLLAVLARSAHIQIVACVKPGADCWNAFVAAEADVLLIHRQAVLDVPGGFSRHVQHAPNLKVIVFGHDMPDEFLLKIIRSGAAGYINERMSGEHLLTAVq
A9VYG0_METEP/4-117	IIIADDQRNFRIVLRRTLElnLSGIIVVDVSNSSELINSLrSPLKTDLVIVGSRLLPAGDPTYLGALKRAAGTARLLLVVPHASADLFQDALSLGFHGLIVRRQRHEEMLEAVR
B7KQU7_METC4/4-117	IIIADDQRNFRIVLRRTLElnLSGIIVVDVSNSSELINSLrSPLKTDLVIVGSRLLPAGDPTYLGALKRAAGTARLLLVVPHASADLFQDALSLGFHGLIVRRQRHEEMLEAVR
C7CLW5_METED/4-117	IIIADDQRNFRIVLRRTLElnLSGIIVVDVSNSSELINSLrSPLKTDLVIVGSRLLPAGDPTYLGALKRAAGTARLLLVVPHASADLFQDALSLGFHGLIVRRQRHEEMLEAVR
B1ZKV9_METPB/4-116	IIIADEQKSFRTVLRRSLESNLSGVVVEVSNPSDLINALrSPLKTDLVIVGSRLLPAGDPTYLAALKRAAGAVRLLLVVPHASADLFQDALSLGFHGLVLRRQRHEEMLEAIr
B1HSE9_LYSSC/1-98	mglVKILENDYNIYSDINLSKNLYALMSQYKPDIIVINKLSKNNLEDVKRIRSEYPTTYVAILTSIILEEEMHEALLAGVSGFILYNIKLIELTKAId
E1VZ18_ARTAR/6-118	IHLADSDHFSRAGIAGVLAeANDMVIEhVSDCMSEAVQAAIDLKPDIVILESSLNGTDLLSSIREITEKTPTTKIVVLATRYRRDEISQAYDAGTSGLISKSSISSELPSALr
Q8GCQ8_PECCC/3-115	VVVIDKSPVFIQGLSIGLNdfMHDVNVIGVNDIDEVWSCLDEMSQVFILLNCNQESGEYSIFLETLHEKYIGVSVIIMVDTIERHILNNYLKHHVMGVVLKTSPVDSIAQALk
C6DKK0_PECCP/3-115	VVIIDKSPVFIQGLSVGLNdfIHDVNIVGVKEIDDVWSCLEGMKNAFILLNCNKENGEYSFFLETLHEKYIGVSVIIMVDAIERHILNNYLKHHVMGVVLKTSPVDSIAQALk
D3VMC1_ERWCA/3-115	VVIIDKSPVFIQGLSVGLNdfMHGANIVGVKEINDVWPFLEEMHNAFILLNCNKESGEYSSFLEALHEKYINVSVIIMVDAIERHILNNYLKHHVMGVILKTSPVDSIAQALk
A3WJS4_9GAMM/3-115	ILIIDPSFFMRSGLIQLLTnYATQPAIYEADSFTVAENYLKADEFNIIFVEMELPDEEIRPALQRLKRLAPSAHLVLFTKAKAVGDVRQVMAAGVRSYLPKDASAEQAKMAir
Q5QUH5_IDILO/3-115	VLIIDPQFFMRAGLIQILTnYANQPSIYEAESFEIAENYLSADDYDLIFLEMDLPDAEIRPALQRLKKVAPRTHIVLFTRPRSISEVRQVLAAGVRSYLPKDSSAEQAKLAIr
C8X818_NAKMY/18-124	llwDESGLAKSIAQIVAKSVPGACLdLAEDADDLLELFVARAPDIVFVAVRNPAGPAIAVIERLHRVCPSARVVAVGTRMDPAALSAAIAAGARGFVIleqngdtal
D0MEC2_RHOM4/13-138	lllvdadtalHPFIQAALRRAPYapLRHMECHPVVNADQLRNHLQRHRYHVALISlesIGHPTWpleeNAHRTMQLIREVPsdHQPPAVAMTSVGTLRHRDAVLRLGFAGYLCKPFTLSALFQELa
B6VRR7_STRGD/73-175	VLVCCDRAIMSAGLRALLEQRGMEVSAETSGQQAVRSAAERRPDAVLIVAPTLTLEHKGELAELARASKVVLLTNAEDVPRSLEALCLGVRAVLSVDssdest
C6BSU6_DESAD/3-113	IMIVEKDSEFREHLVLRLRSEGLNVAESGNLDEAKEFIRENKLDGIVLGLSEFGRSSLKFMEDISSIVPDLKVVLINRHNKIPLSIEAMNLGACAEISVPVDIAALIKTLr
E6VT61_DESAO/3-113	VLIVDADERFRESLARQLVRRGMTVQATGDPAEARLMACRERTGAVLVGLSSPRQTLLAFLRSIRQDCPGSEVILINHSGNVPLSIEAMKHGALDEVAAPVDLDELLQKLd
D0YX27_LISDA/5-107	ncthsdkhceakenlrqlhnfkdvspfellasmtgKELVFLEIKDSSSDGFTLLKAIRNRYPSTKVIVVYHKLDSELALNVLRAGGEDILPASSNRQQLescf
F2P7P5_PHOMO/24-109	nlvdvspfeilltMTgFELIFIEIQDSQSNGFKLLRTIKQRFPEVKVVIVYHDLDAELAVSALRAGAEDILSSNATRQkvdacltr
Q2C2W1_9GAMM/26-110	vdvspfeiLSTMTgFELIFIEIQDSQSNGFKLLRTIKQRFPDVKIVIVYHDLDAELAVSALRAGAEDILSSNairqkvdacltrl
Q1ZQ84_PHOAS/26-110	vdvspfeiLSTMTgFELIFIEIQDSQSNGFKLLRTIKQRFPDVKVVIVYHDLDAELAVSALRAGAEDILSSNairqkvdacltrl
Q6LQ97_PHOPR/8-107	hhnkhieakenlkhfhnvvdvspfeLLSTMTgHELIFLEVKNSSSEGFELLRAVKQRHAATKVVIVYHELDADLALNVLRAGGDDVISVNSNRQQLdecf
Q1Z8I7_PHOPR/10-107	nkhieakenlkhfhsvvdvspfeiLSTMTgHELIFLEVKNSSSEGFELLRAVKQRHAATKVVIVYHELDADLALNVLRAGGDDVISVNSNRQQLdecf
B2TB46_BURPP/12-124	VFLADDAVLVRRRLAALLGaLDGVEIVGEAEEPAAAFVGIDTGMADLVVTELRLSGGTGMELLGLLAQRMPHVVVMVLTNHSGAWFRRACLKGGAHYFFDKTGEFdlalstiq
D5NKW1_9BURK/1-100	matLLGaLDGVEIVGEAEESGAALTGIETGAADLVVTELHLSGGTGMELLTSLAKKMPHVIAIVLTNHSGAWFRRACLMSGAHYFFDKTSEFDLARNTiq
Q13XS3_BURXL/12-124	VFLVDNAVSVRRRMAALLGtLDGVEIVGEAEEAGAALAGVETGAADLVVTELHLSGGTGMELLASLAKRMPHVIAIVLTNHSGAWFRRACLIGGAHYFFDKTSEFDLARNTiq
B1G4C1_9BURK/12-124	VFLVDDAFPVRRRMAALLGaLDGVEIVGEAEEPDAAFAGIEASVADLVVTELHLNGGTGMELLALLAQRMPHVIAMVLTNRSGAWFRRACLTGGAHYFFDKTREfdlarstiq
E1T5H4_BURSG/13-125	VFLVDEASPVRRRMAALFGaLDSVQIVGEAEEPGAALAGIEAGAADLVVTELRLNGGSGLELLALLAQRMPHVIAMVLTNRSGAWFRRACLTGGAHYFFDKTREFELaratvq
E8YRI0_9BURK/12-124	VFLVEEAHPVRRRMAALFGaLEGVEIVGEAEEPGAALAGIEACAADLVVTELGLNGGTGLELLASLAQRMPHVIAMVLTNRSGAGFRHACLTGGAHYFFDKTREFELaratvq
Q2T5V8_BURTA/12-124	VFLVDHAAPVRDRLTSLLEtIVGVAVVGEAEDVPAALAGILETGADVAVIELRLTGGSGLELISALTRAAPRVVKIVLTNLSGAAFRAACSEAGADFFFDKTADVDAACRTvr
C5ZLG8_BURPS/12-124	VFLVDYAAPVRNRLTSLLEtIRGVEVVGEAEDVPAALAGILETGADVAVIELRLTGGSGLELISALTRAAPRVVKIVLTNLSGAAFRAACSDAGADFFFDKTADVDAACRTvr
A3P5H7_BURP0/12-124	VFLVDYAAPVRNRLTSLLEtIRGVEVVGEAEDVPAALAGILETGADVAVIELRLTGGSGLELISALTRAAPRVVKIVLTNLSGAAFRAACSDAGADFFFDKTADVDAACRTvr
Q63L46_BURPS/12-124	VFLVDYAAPVRNRLTSLLEtIRGVEVVGEAEDVPAALAGILETGADVAVIELRLTGGSGLELISALTRAAPRVVKIVLTNLSGAAFRAACSDAGADFFFDKTADVDAACRTvr
A3NJW0_BURP6/12-124	VFLVDYAAPVRNRLTSLLEtIRGVEVVGEAEDVPAALAGILETGADVAVIELRLTGGSGLELISALTRAAPRVVKIVLTNLSGAAFRAACSDAGADFFFDKTADVDAACRTvr
B7CEJ3_BURPS/21-133	VFLVDYAAPVRNRLTSLLEtIRGVEVVGEAEDVPAALAGILETGADVAVIELRLTGGSGLELISALTRAAPRVVKIVLTNLSGAAFRAACSDAGADFFFDKTADVDAACRTvr
C4I3F9_BURPS/12-124	VFLVDYAAPVRNRLTSLLEtIRGVEVVGEAEDVPAALAGILETGADVAVIELRLTGGSGLELISALTRAAPRVVKIVLTNLSGAAFRAACSDAGADFFFDKTADVDAACRTvr
C0YG88_BURPS/12-124	VFLVDYAAPVRNRLTSLLEtIRGVEVVGEAEDVPAALAGILETGADVAVIELRLTGGSGLELISALTRAAPRVVKIVLTNLSGAAFRAACSDAGADFFFDKTADVDAACRTvr
A4MH62_BURPS/12-124	VFLVDYAAPVRNRLTSLLEtIRGVEVVGEAEDVPAALAGILETGADVAVIELRLTGGSGLELISALTRAAPRVVKIVLTNLSGAAFRAACSDAGADFFFDKTADVDAACRTvr
Q3JMB6_BURP1/12-124	VFLVDYAALVRNRLTSLLEtIRGVEVVGEAEDVPAALAGILETGADVAVIELRLTGGSGLELISALTRAAPRVVKIVLTNLSGAAFRAACSDAGADFFFDKTADVDAACRTvr
A8ELW7_BURPS/12-124	VFLVDYAALVRNRLTSLLEtIRGVEVVGEAEDVPAALAGILETGADVAVIELRLTGGSGLELISALTRAAPRVVKIVLTNLSGAAFRAACSDAGADFFFDKTADVDAACRTvr
C6U3C7_BURPS/12-124	VFLVDYAALVRNRLTSLLEtIRGVEVVGEAEDVPAALAGILETGADVAVIELRLTGGSGLELISALTRAAPRVVKIVLTNLSGAAFRAACSDAGADFFFDKTADVDAACRTvr
B1H6G8_BURPS/12-124	VFLVDYAALVRNRLTSLLEtIRGVEVVGEAEDVPAALAGILETGADVAVIELRLTGGSGLELISALTRAAPRVVKIVLTNLSGAAFRAACSDAGADFFFDKTADVDAACRTvr
A8KSH0_BURPS/12-124	VFLVDYAALVRNRLTSLLEtIRGVEVVGEAEDVPAALAGILETGADVAVIELRLTGGSGLELISALTRAAPRVVKIVLTNLSGAAFRAACSDAGADFFFDKTADVDAACRTvr
C5AJI3_BURGB/8-120	VYVVEPAAAIRRRVAALLEpLVGVSVVGESEDHAMAFAGIVSSGADVAVIELRLPSGSGFELLGELARFAPHVTTVILTNLSGPAFRAASRDAGAHYFFDKTTEFELAchtid
F2LMT7_BURGA/8-120	VYVVEPAAAIRRRVAALLEpLAGVAVVGESEDHAMAFAGIVSSQADVAVIELRLPSGSGLELLGALARFAPQVITVILTNLSAPAFRAASHKAGAHYFFDKTIEFELAchtid
E6UZ77_VARPD/16-128	aLIVEEDPDVAARLRRILGnlAPGRRVVVASTRAEACNLLASLPYDLLLVGMCLPGSDGVSLIRHVRETYRHIETIAMSPCDDHELVNAAISAGAIGYLLTEADDAELsfllr
C5CJZ9_VARPS/5-117	aLVVEGSRGVSERMRRILAtvAPGLELAAASTQAEARFMLAAQAFSLVLVGMDGPDGDGAALIRHVRTAHPHIDAIAMSETDDDGLVGAAIAAGAVGYVLTEADDAELafllr
C4FFF6_9BIFI/9-57	gtksevARTKVIIVTTFDLDEYVMAAINAGASGFLLKDTEPETLLSSIr
A5FBG3_FLAJ1/1-47	mnqleqVSCPIIFITAYNHFAIKAIKYGALDYLLKPVDSDEFAAAIq
A0Q2M6_CLONN/10-123	VMLADCEHLEIEALKLIIDrNVKLaKVIGKAQDGEEAIKMSEELDPDVIFLGFAMPGINGLEVADRIKKKDKNKKIILMSVYDDFKFVQKALRIKVDDYLLKPIRPQKIVDILn
B1B929_CLOBO/4-117	VMLADCEDLEIEALKVIIDrNVKLaKVIGKAQNGEEAIKMNDELDPDVIFLGLAMPGINGLEVANIIKKKDKNKKIILMSAYDDFKFVQKALRIKVDDYLLKPIRPQKIVSILn
D3AV36_9CLOT/1-62	IRMPKMDGLAFITESKKRYPGINYIIMSAYSDFSYAKTAIQLGVEAYLLKPVNKEELEKMLg
C6PQL0_9CLOT/1-47	mqfNPNIKTIILTAFDNFNFAQNAIKLGVVDYILKPIKPEELNESIs
Q3EUV5_BACTI/6-78	ILVVDDEKEIRNLITIYLKNEGYKVLQAGDGEERLRLLEENEVALIVsifidaesrrvflcvlkvrkserdcl
A1HMP5_9FIRM/3-115	VLLVNDDPLELEQQKLLIQsvCPHWRLFTAGNGSAAINLTTTNYFELAFLNINLPAQSDLIVAGKLRQSGRVKDIVIVTAHQDFAIAHAAIKIGAADLLIKPISADELNTIls
D0I591_VIBHO/1-58	MPGLDGMEVADAVNGLSKPPRIVFVTAYDHYAIEAFEHGAIDYLIKPIDEKRLTKTcn
B7RXJ3_9GAMM/23-137	VLIVDSSATTRILVANMFIDCGIDADTAGDSTEAVLKYRIFNFDMVIVEVNMEALAGIHIAKAIRNAPtsseNPLLIYALTDNERQESIKKMKDAMMDGFLRKPITIEAIEEiak
E5W2K5_9BACI/4-52	VLVVDDSAFMRNMITKFLTsNHEIAVAGTARNGEEALQKNqgapsgcdh
A6AYM5_VIBPA/2-61	iqrLKRIeRNKPgdkalSPTPMIAVSAHVFAEEVERYLAAGFDGYLPKPVEKEALATLIq
Q47V33_COLP3/258-368	ILIAESSDLFTKVIEEIFADTVFIYALVNDGQAALEKIRTFKPDVVLLAYDLPIINGLEVTRLIREEGNKVPVIAYAHHKDKSVIKRWIPFGLSGYLIKPLKKSAILNSVt
B9MPD4_ANATD/4-116	vILAIKNQRLFSVVKNALIENGYTIADAASDFADCLRKIRVLKPDIVIMEYGFSVGSMVEMIDILKNDRICPVVILANQAQRSNIESVIleDDEFNIFLYSPFNkwsfisfve
E4Q7E3_CALH1/4-116	VILAIKNQKLFSVVKSTLIENGYTIADTASDFADCLRKIRVLKPDIVVMEYGFSVGSMVEMIDILKNDRICPVVILANQAQRSNIESVIleDDEFNIFLYSPFNKwafisfve
A4XHN4_CALS8/4-116	vilairnkkLFATVKSSLIENGYSIADTASDFSDCLRKIRVLKPDVVIMEYGFSIGSMVEIIDILKNDKICPVVILANQAQKSNIESVIleDDEFNVFLYSPFNKwafisfve
E4K8W4_9FIRM/4-116	VILAIKNQKLFSLVKNTLIENGYTVADTATDFADCLRKIRVLKPDIVIMEYGFSVGSMVEMIDILKNDRICPVVILANQAQRSNIESVIleDDEFNIFLYSPFNKwafisfve
E4S562_CALKI/4-116	VILAIKNQKLFSLVKNTLIENGYTVADTATDFADCLRKIRVLKPDIVIMEYGFSVGSMVEMIDILKNDRICPVVILANQAQRSNIESVIleDDEFNIFLYSPFNKwafisfve
D9TIL0_CALOO/4-116	vILAIKNQRLFSIVKNTFIENGYTIADTATDFADCLRKIRVLKPDIVIMEYGFSVGSMVEMIDILKNDRICPVVILANQAQRSNIESVIleDDEFNIFLYSPFNKwafisfve
E4Q3Y2_CALOW/4-116	vILAIKNQRLFSIVKNTLIENGYTIADNATDFADCLRKIRVLKPDIVIMEYGFSVGSMIEMIDILKNDRICPVVILANQAQRSNIESVIleDDEFNVFLYSPFNKwafisfve
E4SGN1_CALK2/4-116	vILAIKNQRLFSVVKNALIENGYTIADTASDFADCLRKIRALKPDIVIMEYGFSVGSMVEMIDILKNDRICPVVILANQAQRSNIESVIleDDEFNIFLYSPFNKwafisfve
B0SC98_LEPBA/14-127	ILIAENSKFQSKQLQQILESEGFKIIGIAETGKELLKMYKENRqqIDLVTIEIFLPEVDGFAAFWDMKEMGVLPRILFISEENTPSVIKALLENGAMDYIVKPIKREKILEKIK
B0STH3_LEPBP/14-127	ILIAENSKFQSKQLQQILESEGFKIIGIAETGKELLKMYKENRqqIDLVTIEIFLPEVDGFAAFWDMKEMGVLPRILFISEENTPSVIKALLENGAMDYIVKPIKREKILEKIK
D9Y2G8_9BURK/8-116	VLVVEpDLDTQRVYRQRLIHDPDIKLIGICSSIASATALLAQTNCDILFTELNLPDGDGLDFIRRASEDLAVQSIVAVTSKNSAADIATAIENGAVGYITKQdsdlhdv
A6GAP9_9DELT/31-151	allidpdeeNRERVARILReaadqvsesEQELAIQEATNGTAAWALVERTRPDLIVAEILLEGMNGLQLLRRLKERYtdQAPRVMFVTYMSHEVDRYWALRNGATAFVIKPYEDDFLRDrs
D0DQ20_9LACO/3-116	fyIVDPNKENRDNLRNLIEtdYDSIVVGTAGESNRAYSEIIQLHIDILIINYNLDEnEAGLELINKLKKVGSRPRFLMICPQLSPQKMQTIYDSSVDLIITSPLNLVEARQMIr
D1WAP9_9LACO/3-116	fyIVDPNKENRDNLRNLIEtdYDSIVVGTAGESNRAYSEIIQLHIDILIINYNLDEnEAGLELINKLKKVGSRPRFLMICPQLSPQKMQTIYDSSVDLIITSPLNLVEARQMIr
C5G1L3_9LACO/3-116	fyIVDPNKENRDNLRNLIEtdYDSIVVGTAGESNRAYSEIIQLHIDILIINYNLDEnEAGLELINKLKKVGSRPRFLMICPQLSPQKMQTIYDSSVDLIITSPLNLVEARQMIr
C4VNR3_9LACO/3-116	fyIVDPNKENRDNLRNLIEtdYDSIVVGTAGESNRAYSEIIQLHIDILIINYNLDEnEAGLELINKLKKVGSRPRFLMICPQLSPQKMQTIYDSSVDLIITSPLNLVEARQMIr
D1WDM6_9LACO/3-116	fyIVDPNKENRDNLRNLIEadYDSIVVGTAGESNRAYSEIIQLHIDILIINYNLDEkEKGLELINKLKNVGSRPRFLMICPKLSSQEMQNIYDSSVDLIIASPLNLVEARQMIr
C7Y262_9LACO/3-116	fyIVDPNKENRDNLRNLIEadYDSIVVGTAGESNRAYSEIIQLHIDILIINYNLDEkEKGLELINKLKNVGSRPRFLMICPKLSSQEMQNIYDSSVDLIIASPLNLVEARQMIr
D0DZQ5_9LACO/3-116	fyIVDPNKENRDNLRNLIEadYDSIVVGTAGESNRAYSEIIQLHIDILIINYNLDEkEKGLELINKLKNVGSRPRFLMICPKLSSQEMQNIYDSSVDLIIASPLNLVEARQMIr
D6S3B4_9LACO/3-116	fyIVDPNKENRDNLRNLIEadYDSIVVGTAGESNRAYSEIIQLHIDILIINYNLDEkEKGLELINKLKNVGSRPRFLMICPKLSSQEMQNIYDSSVDLIIASPLNLVEARQMIr
C2ETJ6_9LACO/3-115	fyIVDNDNNATSLLKDIIEnDFNNSVVGTTFNAEQAFEDVIRLSIDVMFVNPSLSQINGIELIKRIQQSNHHPHFIMVSQAFDPAGRTNAYRAGVDFCIEKPLNVAEVKTVIk
E0NGC3_PEDAC/5-114	lfendsrhtTAIRDLIEaDFNNNLVGIGVSPAQAYDDLLQLRVDIMIISSNDPEVGIQLIKRLEQVQIKPHYIMISSAEDVATKEAAYHAGIDFFLEHPVSPVEFkhvtr
D2EGZ3_PEDAC/5-114	lfendsrhtttIRDLIEaDFNNNLVGIGVSPAQAYDDLLQLRVDIMIISSNDPEVGIQLIKRLEQVQIKPHYIMISSAEDVATKEAAYHAGIDFFLEHPVSPVEFkhvtr
Q03DR9_PEDPA/4-114	yllSDDESSVSIVQNIIEsDFSNSLVGVNFDVDSAYDDLLQLRVDVMIINCLEIFPEGLNLIKRLAQVHIKPHFIVVGPHNEAYKDEAYRVGIDAYLDYPFNHLEfknitk
D0DU68_LACFE/3-114	fylLQDDRATSALLRDLIEnDFDNTLVGLTADPNRAYEELLQLRVDIMILPYQPHGMDGIELIYRLQQVNNHPHFIMVGPPTPAAKEAAYRAGCDFYLPHPLNHTEARHIir
C0WVL3_LACFE/3-114	fylLQDDQATSALLRDLIEnDFDNTLVGLTADPNRAYEELLQLRVDIMILPYQPHGMDGVELIYRLQQVNNHPHFIMVGPPTPTAKEAAYRAGCDFYLSHPLNHTEARHIir
B2GAF1_LACF3/3-114	fylLQDDQATSALLRDLIEnDFDNTLVGLTADPNRAYEELLQLRVDIMILPYQPHGMDGVELIYRLQQVNNHPHFIMVGPPTPTAKEAAYRAGCDFYLSHPLNHTEARHIir
D8IGT2_LACFC/3-114	fylLQDDQATSALLRDLIEnDFDNTLVGLTADPNRAYEELLQLRVDIMILPYQPHGMDGVELIYRLQQVNNHPHFIMVGPPTPAAKEAAYRAGCDFYLPHPLNHTEARHIir
D8GJU6_CLOLD/3-107	flivsnnkevycplaeiiennglgkiiqgnHLLNYEKADILIMELSKPANRSLERLYKLTNLFSGEIIIVSQIKDKEVIAKSYSLGIEYYIVKPIYSSEVIEILk
D1A9E0_THECD/11-117	VLVADGDPGTRAEAITLLSaGDHFTVVAEARDGSEAMELAERHRPDVILLGSQLTGSGRLAALSRRARVFVLAAPDDPAARQALHAGACGHLVpgsftpldliralr
E6U2J5_ETHHY/7-120	VLVADNSAEMGQVCAATLRTYGMDVVTIAKDGQEVLDSLQGEVPEVVLMNAFMTRIDAIGVLKAVRRMNlsHRPVMIVMSTDNNGAISAQVMEAGADYFFPMPFDHDLLAERIn
SP0A_BACPU/1-57	lAVLERLRENNemtKQPSVIMLTAFGQEDVTKKAVDLGASYFILKPFDMENLVGHIr
SP0A_BACCE/1-56	laVLEKMRHIErlKQPSVIMLTAFGQEDVTKKAVDLGASYFILKPFDMENLPSHIr
SP0A_CLOBU/1-56	lgvLEKLNTMDleKTPRIIILSAVGQDKITQQAITLGADYYTVKPFDMEVFTKRIr
Q45804_CLOAB/1-57	lvvLEKLNNKNdaeNLPRIIVLSAVGQDKITHRAITLGADYYVVKPFDMDVFTNRIr
A0K161_ARTS2/7-116	aVVVDGDGRSREALEELLVQSGFEVVAAASGAEGVAAVRKHDPVLVTLEVGLPDFDGIEASRRIRTFSHAYVVMVSALASEADALLGLEAGADDYLAKPFRPRELRARIa
D5C3E5_NITHN/323-434	ILLVSDDELNLKRLTGWLEDMGHSVMSAGEGNEGLSLVLSKQPQVVICERRIPGMDCLEFCQSLRETKfgQQVYIIVLTCSENGDEVVQAFEAGADDHLAKPFSARLLQARl
D8KA65_NITWC/324-436	ILLVSDDELNCKRFTGWLESMGHSVNVAREGREGLSLVLENQCQLVIYEHRLSGASSMKFCRSLREMKrgQQVYLIVLTGPMSGDEAIRIFEAGADDHIAKPFNYEVLQARVg
B6C3A6_9GAMM/324-436	ILLVSDDELNCKRFTGWLESMGHSVNVAREEKEGLSLILENRCQLVIYEHRLPGANSMKFCRSLREMKcgRQIYLIVLTGMVSGGEAIRIFEAGADDHIAKPFNYEVLQARVg
Q3JE99_NITOC/324-436	ILLVSDDELNCKRFTGWLESMGHSVNVAREEKEGLSLILENRCQLVIYEHRLPGANSMKFCRSLREMKcgRQIYLIVLTGMVSGGEAIRIFEAGADDHIAKPFNYEVLQARVg
C7RLV2_ACCPU/340-440	elmqqieelghlpmlidgHDDAIMQALRQPARIVIAEMAMPGLQPAAFCRILRQTPagKETYLLLLASPQGDSHILEAIDAGADDVLVKPVTLQTLRVRLn
A9DYK9_9RHOB/21-133	VLVVEDNDIQLDLLSSSLGRWGYEVITATSGGAALALCADRLPDLVLCSWIMPGMSALDFCRAFRELSedQYGYFILLTTEQERGEVARALNAGADDFLICPVSDPELRARIm
C7DEU6_9RHOB/1-62	MPEISGPELCKQIRQELsgQYVYFIFLTSKSEKTEVAEGLVFGADDFLTKPVNTQELRARIs
Q08VN9_STIAD/1-63	MMPGLDGFEVCRRLRERLsgEYIPIILVTSLDGRSDVVQGLKAGADDFLHKPVHGAELRARVs
C5B8U5_EDWI9/14-122	VWIVDDSPDYRRLLAMIQARWQYRVIAAQESEQVLTCLASHRMHIVTMPLMEGAALCQAIRTRDygYYIYLILLTPRQSTEDMLAGVATCADGFLTKCLNQGQLRSRLh
A3VAW7_9RHOB/14-118	tpesamffgeEAFARAGCRVVRAHSLDEAQSKCIEHKPELVVLPLRLSNQSLIPYLGQCKAQHAPGIVVIAENEEINDAAEAMRAGADDCLFHPFSSARLTRTVr
Q0G4I7_9RHIZ/1-112	mfDEMPIVRKIAERILAKAGYEVCLAETLEEAEARIvQDGVPDLAILSSTGERGDLPTLVRAIREERgGKNPVILIAiVERNIGALMRFRRAGANGILMKPFDAESFSETLq
A8RLD6_9CLOT/799-911	VLLIDDDPVQQACAGSLLRSMGMEVECTDfeeAGKRFLTHWGTENFGFIILGLSLAEVERMEKTEMIcRGIHGRVPLVVSAYDVSGMKERAMAWGVCGFMSKPLcrsgvidcm
B8ELY8_METSB/8-118	VLIADDDQGVRDALQFALKLEGIDVHAHSGPAELLADADVQRAGCVILEDSMPHMDGLELLRRLRARNNRLPAIMLTNHATPGFRQRAGAAGVHLVLEKPLLDTALIDTLl
A3ZMK7_9PLAN/7-114	lyLVDDDAAVIDSLQRLVESISLPLVSILKSDQLLDLLSPGSCGCLLLKLNRDHLDLLKRVQALPVSIETVFLTDASEVAIIVQAMQLGASAVLQKPCRSEELLAAIR
B7PSY7_IXOSC/1-60	MPGMDGLALMQALHARDPEQPVVLITGHGDIDMAVQAMHDGAFDFLTKPYQAERLLTVIr
B9P8Z0_POPTR/1-57	MDGMAFLRELVAMDPELPVVLITGHGDISMAVQAMKDGAQDFIQKPFAPETLVGAVr
D0HDV0_VIBMI/1-50	maLKNAQSLMPVILITGHGDVDMAVKALHQGAFDFIEKPFQPERLANTVa
F0G9A0_9BURK/1-47	rervRDVPVILVTGHGDISMAVQAMRDGAYDFIEKPFAAERLIETVR
E7J6W2_ECOLX/1-60	MPGCSGIDLMMLFHQDDQQIPILLITGHGDVPMAVDAVKKGAWDFLQKPVDPGKLLSLVe
D8K676_NITWC/12-118	ginkslynklvnpvySTGLAIEKFESAKSFLDSNCWKKLGCVLLEFSLQGINGLALQRRLQALGSRIPIILMVEAGEITYAVQALKQGAIDVLEKPAKEQIILNtiy
Q3JAP2_NITOC/17-118	shyrllnlfhcAELIVEDFETAEAFLDSDCWKKPGCVLLELSLPEADGLALQRQLHAANSRVPVIMLVDPDDIVNAVQALKQGAVDVLEKTVGEQAVLNSvf
B6BX35_9GAMM/17-118	shyrllnlfhcAELIVEDFETAEAFLDSDCWKKPGCVLLELSLPEADGLALQRQLHAANSRVPVIMLVDPDDIVNAVQALKQGAVDVLEKTVGEQAVLNSvf
C4T1U5_YERIN/1-54	mAVLEAIQCRDSTLPVIIMTGHGNIELCRRAFKGGALEFLTKPIDADVLIETIs
C0AX96_9ENTR/7-120	litfeedstkvQLKAVLSSLAANVKTYSNEQAFLKYYfsstKGAHKECIIINTKSSAAPSIALIKELNKLKNIIPIIIISGDSSIESCRNAFKSGAFEYLTRPLNVNELLNIVs
C2LIW1_PROMI/7-120	litfeddstkvQLKAVLSSLAANVKTYSNEQAFLKYYfsstKGAHKECIIINTKSSASPSIALVKELNKLKNIIPVIIISGDASIESCRNAFKAGAFEYLTRPLNVNELLNIVs
B4F1Q9_PROMH/7-120	litfeddstkvQLKAVLSSLAANVKTYSNEQAFLKYYfsstKGAHKECIIINTKSSASPSIALVKELNKLKNIIPVIIISGDASIESCRNAFKAGAFEYLTRPLNVNELLNIVs
Q8KYY7_9PROT/8-118	IYVVDGDPRALDAQTAVLSAEGYATIPCGSAEQFLKLFDPDLKACVVMELHLPGMSGSELQDYLASNGLDIPIVILTAHGDVPSAVQSLQVGAVDFIEKPSPQSRLLEAIg
E8UEZ0_TAYEM/1-60	MPNIDGEHLVQHLNNSKSTLGVIVLTGHGDVDTAVKLLKNGIVDFLQKPVEAKNLAESIs
D4Z035_SPHJU/7-117	VYIVDHDSRMRQDLVRILRREGFAPVPFSCGADFIEALDFLAPGIALMELHLADMAGAALQQELSSRRVDIPLVVMTASRHIPTAVDVIKRGAVDCLEKPFADGLLLKVla
E0LIY9_SPHCR/7-117	VYIVDHDSKTRQYLVGALRREGFEPTPFSCGADFVGSLDFLAPGIALLELRLSDRDGMAVQEEILSRRLDIPLIMMSMSSDIPTAVDVIKRGAVDFLEKPFADSVLFKMLa
Q93SH9_BRAJA/11-120	VFVIDTDAASREQLSAALQQSAYDVICFADGASLLSEARARMPACVLLEMPPDRSALDVLRRLREENCMAPVLVTSANGSIAMAVDAIKSGAADFIEKPFRTRDVVNRId
Q133H1_RHOPS/10-116	IFIIDRDRRLRALLSTALLRSGYRAVCFADDHALLKTARAQRPACILVEEIAAWSVLQRMHTADYLVPIICTSEAGSIEVAVRAMKGGAVDFIEKPFIVDDVVRRIg
E6VPI0_RHOPX/23-125	trsneICELLLEAGLAAVFFADVPALISTARDRQPVCLLVNLTVADKVDFKVLRILQEIGCAAPIIAMSSRASIRSAVKAIKFGAFDFVDSSIDRRQLVGKIk
D0LFR8_HALO1/5-110	iaLIVDDSSIRQLVNTTLSEAGYAVLETDLRGLEMPDATKGIAAVCLSVGDSTRISVQQRLQQLDADMPVVVTTSSPELGEHAMRSGAYEVLVKPVSAQQIRQAVa
B1M903_METRJ/301-409	yviagrDDARRDLVEALQAGGYEVQAFAAGQALLKMTGSLRPGCVVFNLEEAGDIVVASELKTARAHLPMVAVGaSGGDIGFGVRVMKAGAVDFLEAPWAPETLLFAVk
E7H5P5_9BURK/66-179	vwVVDDDDVRESLTFALQPRFEAASYPTLEAFLTQADLMQPGCLVIAdrfagLNESSLDEFNVQHELELRRSPVAVVFLSSLANIRAAVRALRQGAVSFLENPVDPEELGDAVa
Q1LM32_RALME/2-45	giHIPIIFMTGYGDIAMSVAAMKAGAEDFMAKPFRDQDLLDAVs
D6UQV0_9BACT/42-151	VFVVDKDYSTRQSLSELFVSSHLDCIAFESATQYLQYPKPDMPSCLVVGLPLPDANGAALTSQMTGDPHPPIVFISSTCDIQSCVRVIKAGAVDYLIKPLVNQAVLKAVr
Q1INV4_ACIBL/23-133	VFVVDADTSVRDSLDLLIRTQGWQAETFRSAREFLSRPRSHVASCLILNQSLPDTNGLDLQQRIARERPDMPVIFISGSQDIPTTVLAMKAGAVNFLIKPFRNDALLDAIR
D5CCZ1_ENTCC/5-115	IYVIDDDDAYRSFVVQFLTAAGYQTFDFSNAEEFLSSPIVDHPSCLILELNLPRMNGFDVMDALKARGCAIPVLILTKSGSIPACVRAMKAGARDFLTKPVEPEQLLRVVn
D5QML0_METTR/7-117	ihICGIDPVVRTSLKSILEKTDYRVRLHDDAGRFFEAVEPEARGCVLAYVDMPDLIGLDFLETAKEHRIELPIIVITGQANVRGAIQVMKEGAYDLLELPLSEEKLVAAVQ
B9TJ76_RICCO/1-60	MPGMSGIELLEQLRRDGNPLPLILMTAFPEANLCKRALQGGASCFLSKPFEANDLLRcln
D5VLW1_CAUST/12-121	VLVLDQDAAVRQALCFSLGLEGYGVEPFGDAESFVNRLQAGGVDAVIIGHAPPAIAGPPMAKAARYAGDDIAILMTATHPAADLRRAARRDGVSLIEKPLMGDALPQALe
B1T105_9BURK/1-52	myRQLVDSGVTVPIIFISAFVSEAVRRQAVDMGAISVLRKPVDAVQVAHhla
Q83YW8_SINMW/54-105	prWRHLKQAGTEIPVVFMTAIEDEALEREAVAAGCIAYLRKPFRAEPLLTas
Q0F1L6_9PROT/6-118	fhLIHDDKSLRDLLETIISDAGYDVRCFDFAEHYLQFLKDPEfaqPIAVLSEVNLPGMSGYDLAIEIRRTYPLLKIAIITGKSDDEYHIFAASQLCYSLTEQFQPEKLIslls
B8HTK6_CYAP4/1690-1802	LLIVDADELQRLSLMDLLAGNDLEIETVSSGTAALERLESKHFDCLVLNLVLPDMNGLALIERLRQESqqQHLPIVIYTGQGLtVEEAAQLnrlrnslmirearspeqlfaet
D1NLF2_CLOTM/897-1007	IMIVGGDAIWQSTIKKPFEERNITTKTVSTEEEVKFEFKKEMYDAVILNMELDDKDVAGICEYIAEQNVDIPLIVYAEKSLSQERQKEIKKYADKIIIKTADSKerfqdel
C7HGM3_CLOTM/897-1007	IMIVGGDAIWQSTIKKPFEERNITTKTVSTEEEVKFEFKKEMYDAVILNMELDDKDVAGICEYIAEQNVDIPLIVYAEKSLSQERQKEIKKYADKIIIKTADSKerfqdel
A3DC47_CLOTH/897-1007	IMIVGGDAIWQSTIKKPFEERNITTKTVSTEEEVKFEFKKEMYDAVILNMELDDKDVAGICEYIAEQNVDIPLIVYAEKSLSQERQKEIKKYADKIIIKTADSKerfqdel
C0KJQ0_SPIPL/521-631	agrrDERQRERLAAFIGNGDVKVVAVGSGEEALERLDGELFDCAVVALKMAGMSGLELIRRATAITglRHLPILVYVEADPTAAEEAElLSLAQSFVVKSVhSPERMLeet
A1YBS2_SORCE/1823-1925	ivlagpDDAERQELVELLGGDDVTIRSVASGEEALDALVTERPDVLILRLDLPDVRCFDLIGQLAQGSgsTDLPVLVYApeeispadeaqlsrfsqlmvlkhv
A1YBU7_SORCE/1498-1603	VVLAEPDEAERQELVELLGGDDVTIRSVASGEEALDALLTEGADVLILHLDLPDMRCFDLIGQLAQGSgpTELPVLVYApeeisaadeaqlsrfsqlmvlkhvrsk
Q1D8J9_MYXXD/438-548	VLVVEPDETARGELLEAVLKQGLVAHALSTVEGAQDGLARQDCDVLVVSLRLGLQDVTDLLAQARSAPetAGLPIAVVGEPDNATRERLLMAGATDVLSPADKPAIAKTvq
D1N4E2_9BACT/10-123	VIVVDDDRATRTLILEILKNEPYRVEVFSSQEAAAEFHRKSGCSAVIYAVSILDESAAAFLDMFRRIDSIVPVIIPGflDYSAHGELVEHFSADGEvVLVSKPIMPQKFLEcvr
D4F293_EDWTA/5-115	IWLIEDRADVADSLIYTLETEGFNVCWFSHSQPALDALKQQTPQLAIVHTVLPDGSGIALGRVLQTRHPALPLLFFADNSEQLTQLSseapphstaiaapfsarevcarlr
D0ZCN8_EDWTE/5-115	iWLIEDRATAADPLIYTLETEGFNVCWFNHIQPALDALKQQTPHLAIIQLTLPDGSGLALGRHLQERHPALPLLFLASAPEEASQVSAAALPHSAVILPPFSAREICVRmr
E0T9L9_EDWTF/5-115	iWLIEDRATAADPLIYTLETEGFNVCWFNHIQPALDALKQQTPHLAIIQLTLPDGSGLALGRHLQERHPALPLLFLASAPEEASQVSAAALPHSAVILPPFSAREICVRmr
C5B9J0_EDWI9/5-114	iWLIEDRASTADPLIYTLETEGFNVCWFNHIQPALDALKQQIPQFAIIQLTLPDGSGLALGRHLQAHHPTLPLLFLASTpgeaaqasdtalphsavilppfsareicvrm
D2L5X5_9DELT/13-123	VLVAEDDLASGESLRRELVRLGHQPVGPAPDAATAMDLAVRLAPDIALVSIPFPDvAAGVALGKALAGRGIPVVFVAASRDGESLAALAEARPYGLLLKPLDPYQLAVsle
C4XGB8_DESMR/6-117	ILIVDKDQASANALARLLGEHGYEAVGPAASCREALETVDRLRPDIAVLELLLTGaCDGLDAAKLLREGHGIPVILLAPGGEPGLAARLKKSPPCCCLPLPIDSQALIVAIe
E1K1M0_DESFR/6-117	ILIGEQDRVAAACLAALLDKNGYVPLGPTASCRETLEKADDDRPDLAVLRLDLEGaCDGADAAALLREGHGIPVILLARNGDACPLDPARRAQVNFLLPHPPDDQTLLAAVe
B7APL2_9BACE/1-50	mnRNHWiEDIPVIMISTDNSDDNVSRAYSLGVSDYISSPFDAKVVYNRVf
F0YZV8_9CLOT/1-57	MDGLEVMRHMKQEELEIPVIVVSGYKDFEYVQQALRHGSMDYLLKPVKMEELRQILn
E7DPH0_9NOSO/1-37	aLTAYAGEMNAQQILKAGFDKHIAKPIEPAELVDAIa
A9C006_DELAS/18-129	allidpeveDFAGLNLLLGQAGYDLRMAASPPEALAEFSGGRIDLLICNTHVLDKDGGQWLESIVGQFPDLFVIFLSEYGRTVIPKGVGrLMGLYRHIVKPWNSEQFLDAId
E4U3F8_SULKY/9-116	vliigedekLNASLKNYGYGVFSIPNNVLELQNALAVFHPDVVLITIEAKRsDESLRLGEFLHQLGSIPFMYLSSHVKDSLLFKALKTHPHGYHVKPYDIESLYTSIe
E1R7C2_SPISS/9-120	ILLVDSDGIIASTGKELLQRHGHRVTTAQTGRQAVTIINAHEeIEIVLTEIDIDRsMNGAETARQILALRELPILFLTDRRDKEALDLIRDIPSYGYILKASGEYVLIKvln
A1ZXK5_9BACT/3-115	ILITEDDPIYADALEILLESIGHQVVGIANNAPQALRLIKATQPDLLLLNIEVNGkVDGIYIAQELREYASPIPFIFITSLQDPDIFEKAKRTNPFAYITKPVDKCTLLRTVe
A0M014_GRAFK/7-85	IIIVENDIPMAAKLSLQLNNLGYHITGIFSRAKDALNFIEQEAPDVILLEDQLKGqLNGFEsnskkialsspvlyfdkn
C7LQ52_DESBD/515-579	lpaptdmddsflVRAVREKVhgTYTPIVAMTAHALLEDKERCLGIGMDGYLTKPLRLEEVHAVls
MCS4_SCHPO/450-502	kdqLNENKfqSPVIIVALTASSLMADRNEALAAGCNDFLTKPVSLVWLEKKit
D4ARB6_ARTBC/805-858	edllnkenQfkSPVIIVALTASSLQSDRHEALAAGCNDFLTKPVNIVWLEQKVt
D4D5P0_TRIVH/950-1003	edllnkenQfkSPVIIVALTASSLQSDRHEALAAGCNDFLTKPVNIVWLEQKVt
F2SZ84_TRIRU/778-831	edllnkenQfkSPVIIVALTASSLQSDRHEALAAGCNDFLTKPVNIVWLEQKVt
C5FH96_ARTOC/713-766	edllnkenQfkSPVIIVALTASSLQSDRHEALAAGCNDFLTKPVNIVWLEQKVt
F2RPG1_TRITO/723-778	npedllnkenQfkSPVIIVALTASSLQSDRHEALAAGCNDFLTKPVNIVWLEQKVt
F2PN30_TRIEQ/632-687	npedllnkenQfkSPVIIVALTASSLQSDRHEALAAGCNDFLTKPVNIVWLEQKVt
E4USY5_ARTGP/808-860	dvlnkenQfkSPVIIVALTASSLQSDRHEALAAGCNDFLTKPVNIVWLEQKVt
C1GZS6_PARBA/51-112	hlleplrpedklenpeafkSPVIIVALTASSLQSDRNEALAAGCNDFLTKPVNIVWLEQKVt
B6QED8_PENMQ/377-431	eedtLQDLSLFKSPVIIVALTASSLQSDRHEALAAGCNDFLTKPIGFPWLEQKVt
B8MD72_TALSN/373-427	eedtLQDLSLFKSPVIIVALTASSLQSDRHEALAAGCNDFLTKPIGFPWLEQKVt
Q5AVI3_EMENI/687-743	vteedtlhdlslFKSPVIIVALTASSLQSDRHEALAAGCNDFLTKPVRFEWLEQKVt
C8VC59_EMENI/687-743	vteedtlhdlslFKSPVIIVALTASSLQSDRHEALAAGCNDFLTKPVRFEWLEQKVt
Q0CDH5_ASPTN/574-632	dalkeedalhdlslFKSPVIIVALTASSLQSDRHEALAAGCNDFLTKPVRFEWLEQKVt
D3APE2_9CLOT/1-48	MIVDDEKFIRKSIRNRIDweRFGITEIEEAANGQEALALQESFRPtiv
A2QGV9_ASPNC/697-761	tadgrreplkaEDTLHDLSLFKSPVIIVALTASSLQSDRHEALAAGCNDFLTKPVRFEWLEQKVt
Q2U7P0_ASPOR/379-437	dsleeedvlHDLSLFKSPVIIVALTASSLQSDRHEALAAGCNDFLTKPVRFEWLEQKVt
B8NEM3_ASPFN/673-731	dsleeedvlHDLSLFKSPVIIVALTASSLQSDRHEALAAGCNDFLTKPVRFEWLEQKVt
C9SBT9_VERA1/152-204	kdrlanIELFKSPVIIVALTASSLQSDRHEALAAGCNDFLTKPVNFvwlerkv
Q759D4_ASHGO/591-649	arsqeTYSELNRAKfrAPVIIVALTAFSSHADRNEALVAGCNDYLTKPVNLDWLSNKIt
E7R8B7_PICAD/518-585	fanlslpteqeelkpadqldhelFrSPIIIVALTASTSAADKQQALAAGCNDYLTKPVQLKWLRNKLt
C5BTG9_TERTT/9-123	ilvayqypHKLRDLTHQLQRGGIIQVTPAKSAAQALGLLKAGGYDLLLCGIDLPDIDGWRMARLIRSGAlggnTQLPIVVVTeVWCQRIAEVTAREYGVNRLIPESqlhkivpvi
B1ZVP0_OPITP/405-513	LLLVEEDELVRKMIAGMLNADGYRVLAVRDTAEALTASRAAErpVQLLIASPDADGQALAHELHARSSALRMLCVGTFDTLRPVGWLEAKRQATIEKPFALSEVLRHVr
B3D8Z1_BURM1/466-577	VVVVDDTRAVRDAIARRLARWGYDTLSARSADEAIDRLsrCTTRPSVFVSALRLHGtETGIDVIDRLRAEYnLAIPALLIGDASDTAPLADANGCLLLHRPIENGQLRAAIa
A9ANZ0_BURM1/535-646	VVVVDDTRAVRDAIARRLARWGYDTLSARSADEAIDRLsrCTTRPSVFVSALRLHGtETGIDVIDRLRAEYnLAIPALLIGDASDTAPLADANGCLLLHRPIENGQLRAAIa
B9CE12_9BURK/466-577	VVVVDDTRAVRDAIARRLVRWGYDTLSARSADEAIERLsrCTTRPSVFVSALHLQGtETGIDVIDRLRAEYnLAIPALLIGDASDTAPLADANGCLLLHRPIENGQLRAAIa
B9BS66_9BURK/466-577	VVVVDDTRAVRDAIARRLVRWGYDTLSARSADEAIERLsrCTTRPSVFVSALHLQGtETGIDVIDRLRAEYnLAIPALLIGDASDTAPLADANGCLLLHRPIENGQLRAAIa
Q98G27_RHILO/1-60	MPEMDGIEMAIAAAALFPAMKIMLMTGYADQRERAEELNGIILDVVQKPFTLAEIRSRVe
Q01YP3_SOLUE/696-791	ILLIEDQPDVRTLAAGILRDLGYRVLEAQNPIQSLQWVPDLGgdpVHLVVIGLAMPNPSVEQLARTFAESRSATRVLWLQkpftreslatavresl
A6GKH0_9DELT/466-579	aVIIDNEPQVRAFLARTLESVGLEVHAVGDGDGLRGVLRELGdspVALLCTESVVAGSRPAELIASAREHSAGCQVLICSGHLPDDAMRREIAAGRYAFLPKPFGSDELRRQVl
D4SQD8_9XANT/1-103	mRAYTVGALRQLGYKVLEAHDGNSAMRLLERRDvkVDLLLSEIVMPGMNGWELARRAKAHLPGLRILFASGYPRDFSATDVSRSDAGILVKPFTRSDLERAVr
B8ING9_METNO/11-102	aVVVEDDASVRDFAAAILEETDLDVIACETAEDALDVIRAHAdeVALVFTEVRLGGaMDGATLARTVEQEWPEVRVVVTSAEGRtqplpdha
B4DA37_9BACT/6-116	IAVVDDDDLIREVICETVRqsLAGAIVADYVSARQVFHEVETGTVDLLITNCHMPDMDGPTLVRSLRKQKHALPIIMISGSDDARRLGEEAGIDRFVAKHLIHPDLedslh
A5PB42_9SPHN/8-117	ILVVEDEILIRMDVVDQLTGLGYSVIEASTGCEALETLTTGDgVCILFTNVDMRGdLDGIMLAHEVCRTRPEIGIIVTSGKTALGEDalpegsrfyskpymratvhaaiq
B6A1D6_RHILW/11-120	ILIVEEDRGIRAEAVTACKKSGYGTIEASNGADALEILEKRGdVSLVFTSVNMKGpIDGVQLAVRVHARWPKLAIVMTSGVVNLRQSLLPRRFRFLSKPYATEHLMTcfk
F2N475_PSEST/576-687	VLLVEDDDTVRPLLQSALEDFGYRVHLAADSQSALEVAAQLDsLDLLLTNVGLPGLNGRQLAEMLQQRRPGLPVVLITGYAEqAATRLDCLAPGMQLMTKPFSLELLAETVa
B7KRQ1_METC4/676-768	ILLVEADPILRTALSQSLESLGHRVTATGTAVQASHQLKAERgFDLLLCEHSPPGSDVAHLVSSVARTHPRLRTVLTSVAGNLsskpananvl
A6GGH4_9DELT/248-356	VALVDGDPAIRQIVQRQLERMGHEVRSFAAPGELLAGESHYDLLIAAIELPGLSGPELALGLREARRIHRVLLLGGTVSERARESLDKLADAPVLPKPFGAGELGQvle
C2KU24_9ACTO/1-54	IEAAKLIRKSYPQTTIIMLTAFEHEDSLAQALAAGVQGFLTKNTTPAEVAEYIk
B5YGW3_THEYD/5-115	LLIADGNSTLRESLSNYLQKEGFIVDCASNFQQALNIYASYIHDLAIIEIELPDGDGIELASKIKILNPNAKIILTTSYPSISTALKAIKIKVEDYLIKPFVYDEIKlslk
B3QT63_CHLT3/150-260	LLVVDANKAHLQAIKELFVNDYTVYTASTIEQAFQFIKSTPISVLITEAMIGETDGVDFLAAVREEQPDTVPILLSDSKDAALAVRLINQGrVFRYLIKPFKREVLKTAVq
B3QWZ8_CHLT3/150-260	VLFIDPDFVNRQALSSLFQNNYKVHLAGSAREAFAILQKHPIAVITTEANLSDVDGADFLAAVKNMYPSIATILLTDIQDSILAIRLINEGsLFRYLVKPFRRDALKSTms
B3QSR3_CHLT3/169-279	vlfvgydeelvqqCRTCLGGKYAVISLSSVDDVFKEVAQHSVSVIVSEINLQGYDAVDFLSTIKKDYPHIVTVILTNDVDASLAIRAInELNVFRYLTKPIKEATFRHVie
F1W2C9_9BURK/157-266	lLVLEENQKERDEILQLFRSDYQVLGAASIDEALLVLEQYDVGVIVSEARVSGEDTGGFLRMLKQQYPLITTVMLCSSADSDLVVKLInEVQIFRFALKPIRNNvfrlvv
B5EDB0_GEOBB/4-117	LLIVDEDMDCRKQMAEMFIESGYNVIVTNSVESALSGILKKTAQVVLLGTKFDEFTAAELIPLLKQCNRRLTIILIAAGASLPLSRKLRSEGIFYHALKPVNAEDreeirqavr
C6E0E0_GEOSM/4-117	LLIVDEDMDCRKQMAEMFIESGYNVIVTNSVESALSGILKKTAQVVLLGTKFDEFTAAELIPLLKQCNRRLTIILIAAGASLPLSRKLRSEGIFYHALKPVNAEDreeirqavr
E8WQ05_GEOS8/4-117	LLIVDEDMDCRKQMAEMFIESGYNVIVTNSIESALSGILKKTAQVVLLGTKFDEFSAAELIPLLKQCNRRLTIILIAAGTSLPLSRKLRSEGIFYHALKPVNAEDraeirqavq
Q39RI0_GEOMG/4-117	LLIADNDTVARKELADLFIEAGYNVTVTNSAANALYGILKKTAQVVLIGSEFDNFKAGDLIPLLKQCDRNVTIILVSDEDSLPVMRKLRKDGIFYHALRPVkpeDKEEIRQAVr
D7AFS3_GEOSK/4-117	LLIADNDTEARKQMADLFIEAGYNVIVTNSAANAIYGILKRAAQVVLMGSEFDEFKAGELVPLLKKCNRDLTIILVSDEASLPTMRKLRKEGIFYHALKPSKPEDkeeirqavr
Q74FL1_GEOSL/4-117	LLIADNDTEARKQMADLFIEAGYNVIVTNSAANAIYGILKRAAQVVLMGSEFDEFKAGELVPLLKKCNRDLTIILVSDEASLPTMRKLRKEGIFYHALKPSKPEDkeeirqavr
B9M5X4_GEOSF/4-117	LLIADEDLDSRKSMADLFIEAGYNVMVTNSAANVLYGILKKTAQVVLLSSEFDELTATDLVPILKKCDQNLTIILVSNEISLPLMRKLRKEGIFYHALKPVKPEDreeirqave
A5G7N4_GEOUR/4-117	LLIADEDLDSRKFMADLFIEAGYNVMVTNSAANVLYGILKKTAQVVLLSSEFDELTATDLIPLLKKCNRNLTIILVSNEMSLPLIRKLRKEGIFYHALKPVKPEDreeirqavk
B3EAI6_GEOLS/4-117	VLIADENVESRKVLADLCIEAGYNVMVTTSAANVLHGILKKSAQVVLLSSEFDELAAAELIPLLKKCSRDLTIILVSDETSLPVIRKMRKEGIFYHSLKPIDPADreelrqava
B3EAJ4_GEOLS/4-117	ILIAEEHPESRKVMADLCMEAGYSVTVTTTAAGVLQGILKKTAQVILLGSSFDELAATDLIPLFKKCCRNLTIILVSNEVSLPVIRKMRNEGIFYHLLRPVLPEDreelkqvin
Q39RJ2_GEOMG/4-116	LLIAEKDPATRQQMAEHFIKEGYSVTVTDSLPNTLSNILKKVTRVVLLGAKFDELPTFDLIDLMKKCNQKLAIILVSDELPLPLLRKVRSSGIFYHALKPSGPEDVEeicqav
A5G516_GEOUR/6-120	ILIADRDTEFRKQVADYFREAGYQVETTDSAVHAFCSILEKQTPVVLLGNDFDKkVNSADLIHLLKKCNRRLAVILVSDELPLPLIRKIRKEGIFYHALKTAGPKdseeihqave
B9M5I4_GEOSF/6-120	ILIADRDSEFRNQIAEYFRQAGYQVETTDSAIHAFCSILEKHIPVILLGDDFDGkLASADLVPLLKKCNRQLAIIVVSDEMPLSMARKIRQEGIFYHAFKPAgpaDREELHQAVr
E8WPZ9_GEOS8/6-120	IIIADRDAEFRSQVAEYFRKAGYEVETTDSTVHVLCSILQKQTPVLLLGSDFDKkVSSSDLIHLLKKCNRHLNVIMVSEDLPLAQARQVRKAGIFYQAMKPGQtgdteelgqave
C6E0E6_GEOSM/6-114	IMIADRDADFRSQVAEHFRKAGYRVETTDSAVHVLCNILEKQTPVLLLGSDFDQkISSADLIHLLKKCNRHLHVILVSDEMPLAQARQVRQEGIFYHALKPADAkdnee
B5EDB6_GEOBB/6-115	IMIADRDADFRSQVAEHFRKAGYRVETTDSAVHVLCNILEKQTPVLLLGNDFDQkISSADLIHLLKKCNRHLHVILVSDEMPLAQARQVRQEGIFYHALKPADAtdneel
C4KZC5_EXISA/4-115	yLLVEPHDHTRKTLARLLMKEGELIFEATEATEAIAILESSDIDVVITELRLPHTDGVELLSYVKKKFPLIHQIVLTDYTHTHTLIAAVNYGnVKRIMTKPMKIDEYairvm
A0LMH6_SYNFM/7-117	VLLVEDDAPLKRSLEKFLERAGYACHSCSTAREALALVEGNHYPIAIVEYHLPDANGAGLLEKLKLVRPGLAAIVLSEYDFQAVVNDLVRVNVGFFLKKPFDVVDLEAALs
A6QBR7_SULNB/3-112	VLIIEEDKTLGNTLTQLLVDNNYQCDLAENMGDAKYYLDIRNYDLVLIGWGTDEHNVSLIADIKKETHKTSVIILSEDTDKETEIEALRSGADDFIRKPLDEDVLLIRIe
D3UJ12_HELM1/3-111	ILLIDKDDSFIKNLNSFFTKRNYQTDVAGNLKDGYYFIDIRNYDVVLLSCTYDDASELLVDIKAKNPKTIIIVTDKKIHPETEIKMFKLGADDYIPKPSDENALLARIe
C3XFE9_9HELI/3-112	ILVVYSKKDVLDSISRELGKKNYQVDLAQNVKDGEYHISVRSYDIVLGGWQLSDGGAQDIISIVKGKYPKVPVIILGDNEPKHEVQSFKFGADDYLSCPFDNEVLLARIq
Q17WR3_HELAH/3-110	VLLIEKDSVLGEEIEKGLNDKGFMADVTESVEDGEYLMDIRNYDLVMVSDKNAINLVSRVKDKHPSIIVLVSSSNPTSQEEVHAFEQGADDYIAKPYrSIKALVARIe
E8QVF5_HELPW/3-110	ILLIEKNSVLGGEIEKGLNIKGFMADVTESLEDGEYLMDIRNYDLVMVSDKNALSFVSRIKEKHPSIVVLVSSDNPTSEEEVHAFEQGADDYIAKPYrSIKALVARIe
E1PUY7_HELPT/3-110	VLLIEKNSVLGGEIEKGLNAKGFMADVTESLEDGEYLMDIRNYDLVMVSDKNALSFVSRIKEKHSSIVVLVSSDNPTSEEEVHAFEQGADDYIAKPYrSIKALVARIe
B2USN8_HELPS/3-110	VLLIEKNSVLGGEIEKGLNAKGFMADVTESLEDGEYLMDIRNYDLVMVSDKNALSFVSRIKEKHSSIVVLVSSDNPTSEEEVHAFEQGADDYIAKPYrSIKALVARIe
E1Q5N6_HELPP/3-110	VLLIEKNSVLGGEIEKGLNAKGFMADVTESLEDGEYLMDIRNYDLVMVSDKNALSFVSGIKEKHSSIVVLVSSDNPTSEEEVHAFEQGADDYIAKPYrSIKALVARIe
B9XY36_HELPY/3-110	VLLIEKNSVLGGEIEKGLNIKGFMADVTESLEDGEYLMDIRNYDLVMVSDKNALSFVSRIKEKHSSIVVLVSSDNPTSEEEVHAFEQGADDYIAKPYrSIKALVARIe
D7FEW1_HELP3/3-110	VLLIEKNSVLGGEIEKGLNIKGFMADVTESLEDGEYLMDIRNYDLVMVSDKNALSFVSRIKEKHSSIVVLVSSDNPTSEEEVHAFEQGADDYIAKPYrSIKALVARIe
E6NKW9_HELPL/3-110	VLLIEKNSVLGGEIEKGLNVKGFMADVTESLEDGEYLMDIRNYDLVMVSDKNALSFVSRIKEKHSSIVILVSSDNPTSEEEVHAFEQGADDYIAKPYrSIKALIARIe
E6S5E4_HELPF/9-116	VLLIEKNSVLGGEIEKGLNVKGFMADVTESLEDGEYLMDIRNYDLVMVSDKNALSFVSRIKEKHSSIVVLVSSDNPTSEEEVHAFEQGADDYIAKPYrSIKALVARIe
D0IRR0_HELP1/3-110	VLLIEKNSVLGGEIEKGLNVKGFMADVTESLEDGEYLMDIRNYDLVMVSDKNALSFVSRIKEKHSSIVVLVSSDNPTSEEEVHAFEQGADDYIAKPYrSIKALVARIe
Q1CUA1_HELPH/3-110	VLLIEKNSVLGGEIEKGLNVKGFMADVTESLEDGEYLMDIRNYDLVMVSDKNALSFVSRIKEKHSSIVVLVSSDNPTSEEEVHAFEQGADDYIAKPYrSIKALVARIe
E1S7S0_HELP9/3-110	VLLIEKNSVLGGEIEKGLNVKGFMADVTESLEDGEYLMDIRNYDLVMVSDKNALSFVSRIKEKHSSIVVLVSSDNPTSEEEVHAFEQGADDYIAKPYrSIKALVARIe
E8QNR9_HELPR/3-110	VLLIEKNSVLGGEIEKGLNVKGFMADVTESLEDGEYLMDIRNYDLVMVSDKNALSFVSRIKEKHSSIVVLVSSDNPTSEEEVHAFEQGADDYIAKPYrSIKALVARIe
D0JYU7_HELP5/3-110	VLLIEKNSVLGGEIEKGLNVKGFMADVTESLEDGEYLMDIRNYDLVMVSDKNALSFVSRIKEKHSSIVVLVSSDNPTSEEEVHAFEQGADDYIAKPYrSIKALVARIe
F2JDL0_HELPY/3-110	VLLIEKNSVLGGEIEKGLNVKGFMADVTESLEDGEYLMDIRNYDLVMVSDKNALSFVSRIKEKHSSIVVLVSSDNPTSEEEVHAFEQGADDYIAKPYrSIKALVARIe
B9XTC2_HELPY/3-110	VLLIEKNSVLGGEIEKGLNVKGFMADVTESLEDGEYLMDIRNYDLVMVSDKNALSFVSRIKEKHSSIVVLVSSDNPTSEEEVHAFEQGADDYIAKPYrSIKALVARIe
E1PYK0_HELPM/3-110	VLLIEKNSVLGGEIEKGLNVKGFMADVTESLEDGEYLMDIRNYDLVMVSDKNALSFVSRIKEKHSSIVVLVSSDNPTSEEEVHAFEQGADDYIAKPYrSIKALVARIe
B6JKY0_HELP2/3-110	VLLIEKNSVLGGEIEKGLNVKGFMADVTESLEDGEYLMDIRNYDLVMVSDKNALSFVSRIKEKHSSIVVLVSSDNPTSEEEVHAFEQGADDYIAKPYrSIKALVARIe
Q9ZM42_HELPJ/3-110	VLLIEKNSVLGGEIEKGLNVKGFMADVTESLEDGEYLMDIRNYDLVMVSDKNALSFVSRIKEKHSSIVVLVSSDNPTSEEEVHAFEQGADDYIAKPYrSIKALVARIe
E1QAE9_HELPC/3-110	VLLIEKNSVLGGEIEKGLNVKGFMADVTESLEDGEYLMDIRNYDLVMVSDKNALSFVSRIKEKHSSIVVLVSSDNPTSEEEVHAFEQGADDYIAKPYrSIKALVARIe
E6NCZ5_HELPI/3-110	VLLIEKNSVLGGEIEKGLNVKGFMADVTESLEDGEYLMDIRNYDLVMVSDKNALSFVSRIKEKHSSIVVLVSSDNPTSEEEVHAFEQGADDYIAKPYrSIKALVARIe
O25684_HELPY/3-110	VLLIEKNSVLGGEIEKGLNVKGFMADVTESLEDGEYLMDIRNYDLVMVSDKNALSFVSRIKEKHSSIVVLVSSDNPTSEEEVHAFEQGADDYIAKPYrSIKALVARIe
E6NQW4_HELPQ/3-110	VLLIEKNSVLGGEIEKGLNVKGFMADVTESLEDGEYLMDIRNYDLVMVSDKNALSFVSRIKEKHSSIVVLVSSDNPTSEEEVHAFEQGADDYIAKPYrSIKALVARIe
F2J7W0_HELPY/3-110	VLLIEKNSVLGGEIEKGLNVKGFMADVTESLEDGEYLMDIRNYDLVMVSDKNALSFVSRIKEKHSSIVVLVSSDNPTSEEEVHAFEQGADDYIAKPYrSIKALVARIe
E8QL90_HELP4/3-110	VLLIEKNSVLGGEIEKGLNVKGFMADVTESLEDGEYLMDIRNYDLVMVSDKNALSFVSRIKEKHSSIVVLVSSDNPTSEEEVHAFEQGADDYIAKPYrSIKALVARIe
B5Z6F1_HELPG/3-110	VLLIEKNSVLGGEIEKGLNVKGFMADVTESLEDGEYLMDIRNYDLVMVSDKNALSFVSRIKEKHSSIVVLVSSDNPTSEEEVHAFEQGADDYIAKPYrSIKALVARIe
D6XP17_HELPV/3-110	VLLIEKNSVLGGEIEKGLNVKGFMADVTESLEDGEYLMDIRNYDLVMVSDKNALSFVSRIKEKHSSIVVLVSSDNPTSEEEVHAFEQGADDYIAKPYrSIKALVARIe
C7BYF0_HELPB/3-110	VLLIEKNSVLGGEIEKGLNVKGFMADVTESLEDGEYLMDIRNYDLVMVSDKNALSFVSRIKEKHSSIVVLVSSDNPTSEEEVHVFEQGADDYIAKPYrSIKALVARIe
E6NJN7_HELPK/3-110	ILLIEKNSVLGGEIEKGLNVKGFMADVTESLEDGEYLMDIRNYDLVMVSDKNALSFVSRIKEKHSSIVVLVSSDNPTSEEEIHAFEQGADDYIAKPYrSIKALVARIe
E8QF54_HELP7/3-110	ILLIEKNSVLGGEIEKGLNVKGFMADVTESLEDGEYLMDVRNYDLVMVSDKNALSFVSRIKEKHSSIVVLVSSDNPTSEEEVHAFEQGADDYIAKPYrSIKALVARIe
E7AD25_HELFC/3-113	ILLVEHDAHLSKQIGVYLGEKGFQVDTAENLEDGEYYISIRNYDLILVGLELSDGSGLNLIPYAKSKHPTIVSIMLTNKASSEQEIKAFKEGVDDFIVKPFDFGVLAARIe
E7G3G7_9HELI/3-113	ILLVENNADLSKEISAYLSEKSFQVDVAENLEDGEYYISIRNYDLVLISLELSDGNGLSLVPYAKAKHASIVSIMLANNASSEQEIKAFKEGVDDFIAKPFDLGVLVARIe
E7FZM0_9HELI/3-113	ILLVENNADLSKEISAYLSEKSFQVDVAENLEDGEYYISIRNYDLVLISLELSDGNGLSLVPYAKAKHASIVSIMLANNASSEQEIKAFKEGVDDFIAKPFDLGVLVARIe
B9KEQ3_CAMLR/3-113	ILVVEDEASLNKTLSNTLNEFGYQSDTSENFKDAEYFIGIRHYDLVLSNWTIGNNDASDLINAIKQKSPRTAIITMCTKADKENEIKALKAGADDYIKKPLDFEILMARIe
Q4HRD5_CAMUP/3-113	ILIIEDDIGLNKSIVENLAQFGYQSDSSENFKDGEYFIGIRHYDLVLANWTLADGDGAELIRFVKQKSPRTPVIIISSKADKDNEIKALKLGADDFIKKPFDFDIFLARIe
E6L9S9_CAMUP/3-113	ILIIEDDIGLNKSIVENLAQFGYQSDSSENFKDGEYFIGIRHYDLVLANWTLADGDGAELIRLVKQKSPRTPVIIISSKADKDNEIKALKLGADDFIKKPFDFDIFLARIe
E0QF57_CAMCO/8-118	ILVIEDEISLNKTIIDNLNEFGYQTDSSENFKDGEYFIGIRHYDLVLASWNLPDGDGAELVNTIKHKSPRTSVMIMSAKADKDTEIKALKAGADDFVKKPLDFDILLARIe
Q4HG06_CAMCO/3-113	ILVIEDEISLNKTIIDNLNEFGYQTDSSENFKDGEYFIGIRHYDLVLASWNLPDGDGAELVNTIKHKSPRTSVMIMSAKADKDTEIKALKAGADDFVKKPLDFDILLARIe
A7H517_CAMJD/3-113	ILVIEDEISLNKTIIDNLNEFGYQTDSSENFKDGEYFIGIRHYDLVLANWTLPDGDGAELVNTVKHKSPRTSVMIISSKTDKETEIKALKAGADDFVKKPLDFDILLARIe
A3ZEN6_CAMJE/3-113	ILVIEDEISLNKTIIDNLNEFGYQTDSSENFKDGEYFIGIRHYDLVLANWTLPDGDGAELVNTIKHKSPRTSVMIMSSKTDKETEIKALKAGADDFVKKPLDFDILLARIe
A1VY76_CAMJJ/3-113	ILVIEDEISLNKTIIDNLNEFGYQTDSSENFKDGEYFIGIRHYDLVLANWTLPDGDGAELVNTIKHKSPRTSVMIMSSKTDKETEIKALKAGADDFVKKPLDFDILLARIe
A8FKE4_CAMJ8/3-113	ILVIEDEISLNKTIIDNLNEFGYQTDSSENFKDGEYFIGIRHYDLVLANWTLPDGDGAELVNTIKHKSPRTSVMIMSSKTDKETEIKALKAGADDFVKKPLDFDILLARIe
E1PQA9_CAMJM/3-113	ILVIEDEISLNKTIIDNLNEFGYQTDSSENFKDGEYFIGIRHYDLVLANWTLPDGDGAELVNTIKHKSPRTSVMIMSSKTDKETEIKALKAGADDFVKKPLDFDILLARIe
D2MRK5_CAMJE/3-113	ILVIEDEISLNKTIIDNLNEFGYQTDSSENFKDGEYFIGIRHYDLVLANWTLPDGDGAELVNTIKHKSPRTSVMIMSSKTDKETEIKALKAGADDFVKKPLDFDILLARIe
E5ZJQ7_CAMJE/3-113	ILVIEDEISLNKTIIDNLNEFGYQTDSSENFKDGEYFIGIRHYDLVLANWTLPDGDGAELVNTIKHKSPRTSVMIMSSKTDKETEIKALKAGADDFVKKPLDFDILLARIe
Q0PBF4_CAMJE/3-113	ILVIEDEISLNKTIIDNLNEFGYQTDSSENFKDGEYFIGIRHYDLVLANWTLPDGDGAELVNTIKHKSPRTSVMIMSSKTDKETEIKALKAGADDFVKKPLDFDILLARIe
B5QGL3_CAMJE/3-113	ILVIEDEISLNKTIIDNLNEFGYQTDSSENFKDGEYFIGIRHYDLVLANWTLPDGDGAELVNTIKHKSPRTSVMIMSSKTDKETEIKALKAGADDFVKKPLDFDILLARIe
E5Z6X6_CAMJE/3-113	ILVIEDEISLNKTIIDNLNEFGYQTDSSENFKDGEYFIGIRHYDLVLANWTLPDGDGAELVNTIKHKSPRTSVMIMSSKTDKETEIKALKAGADDFVKKPLDFDILLARIe
D3FK10_CAMJI/3-113	ILVIEDEISLNKTIIDNLNEFGYQTDSSENFKDGEYFIGIRHYDLVLANWTLPDGDGAELVNTIKHKSPRTSVMIMSSKTDKETEIKALKAGADDFVTKPLDFDILLARIe
A3YJA2_CAMJE/3-113	ILVIEDEISLNKTIIDNLNEFGYQTDSSENFKDGEYFIGIRHYDLVLANWTLPDGDGAELVNTIKHKSPRTSVMIMSSKTDKETEIKALKAGADDFVTKPLDFDILLARIe
E5ZB92_CAMJE/3-113	ILVIEDEISLNKTIIDNLNEFGYQTDSSENFKDGEYFIGIRHYDLVLANWTLPDGDGAELVNTIKHKSPRTSVMIMSSKTDKETEIKALKAGADDFVTKPLDFDILLARIe
Q5HWB2_CAMJR/3-113	ILVIEDEISLNKTIIDNLNEFGYQTDSSENFKDGEYFIGIRHYDLVLANWTLPDGDGAELVNTIKHKSPRTSVMIMSSKTDKETEIKALKAGADDFVTKPLDFDILLARIe
E6RUM1_CAMJS/3-113	ILVIEDEISLNKTIIDNLNEFGYQTDSSENFKDGEYFIGIRHYDLVLANWTLPDGDGAELVNTIKHKSPRTSVMIMSSKTDKETEIKALKAGADDFVTKPLDFDILLARIe
A3ZJD1_CAMJE/3-113	ILVIEDEISLNKTIIDNLNEFGYQTDSSENFKDGEYFIGIRHYDLVLANWTLPDGDGAELVNTIKHKSPRTSVMIMSSKTDKETEIKALKAGADDFVTKPLDFDILLARIe
A5KGR9_CAMJE/3-113	ILVIEDEISLNKTIIDNLNEFGYQTDSSENFKDGEYFIGIRHYDLVLANWTLPDGDGAELVNTIKHKSPRTSVMIMSSKTDKETEIKALKAGADDFVAKPLDFDILLARIe
A3YQT0_CAMJE/3-113	ILVIEDEISLNKTIIDNLNEFGYQTDSSENFKDGEYFIGIRHYDLVLANWTLPDGDGAELVNTIKHKSPRTSVMIMSSKTDKETEIKALKAGADDFVAKPLDFDILLARIe
E6S0N5_CAMJC/3-113	ILVIEDEISLNKTIIDNLNEFGYQTDSSENFKDGEYFIGIRHYDLVLANWTLPDGDGAELVNTIKHKSPRTSVMIMSSKTDKETEIKALKAGADDFVAKPLDFDILLARIe
D2N012_CAMJE/3-113	ILVIEDEISLNKTIIDNLNEFGYQTDSSENFKDGEYFIGIRHYDLVLANWTLPDGDGIELVNTIKHKSPRTSVMIMSSKTDKETEIKALKAGADDFVKKPLDFDILLARIe
C7R8M4_KANKD/4-115	ILLVDDSREILSNTAQQLTAAGHDYHYVSDYKDALNYIRLNRPQIRIVVVALNNALGYPSLRKIKSSMsDRATIIVYSENKDQTIGSWVKKLGIELFYehnrqeidvfnrik
A8UUB3_9AQUI/3-111	ILLCDSNLITASKVGSLLRSQGWEVFSASRWNKVKEILDENADVSIAFVNLEGFGGEEVMENIKKEFPQIKVVAYCGHMNIQLQDKARQLGADMVVPNSsvasqahiia
F0KEA7_CLOAE/4-107	aIIVDNEVLSANNLYNILKeNSEFNIKARVNSEEEALLELEKIKVDIIFINIEMQVVEFVAKAREINDKVKIIFITAYTKYSSDSNMQYLIKPvtkeklnkvil
Q97TT7_CLOAB/6-109	aIIVDNEVLSANNLYNILKeNSEFNIKARVNSEEEALLELEKIKVDIIFINIEMQVVEFVAKAREINDKVKIIFITAYTKYSSDSNMQYLIKPvtkeklnkvil
Q39UD1_GEOMG/4-114	ILVVEDDRFFRQMYVDLLKEDGYEVDTVTSGARALELLSANDYQLVITELVIPGMSGIELLTRVKQQMPTVDVILVTGHANVESAVLALKSGARDYLLKPFNHEEFKHTVa
Q08NY4_STIAD/1-60	MPGLDGFALTARLRELDPEQEVLLVSHRPDVKGSEMALRAGAADCLTKPIEEADLFLAVd
C7LQK4_DESBD/8-118	ILAVDADPVQRQALAELLASDEHAVLLASGAEEALLKLENGQVDLVIAEEEMPGMSGRELLWECVRRWPGLPFIMLTGSGTVSSAVAAIKDGAADYLARPVDGQELLRgva
D0MEL0_RHOM4/104-217	LLLVEPDDGLADLLTAMLQTPYRQIHRVATAAEAQQWLQQQRsAHLIITELFLPDLDGRSLILWIRQQPqtQQMPILVLSAHLSSAVKAECYALGADDVLEKPFDPAELSLiva
B9XM96_9BACT/98-222	iltiensdedfdlldralksaglsarlyrvlnissaqnyllgtgpfrdqivfpkPYLVITNSRLAAFSAQQLITWIRHQPtlETLPIIVQSASLTSEQRGELYQHGANFCLPKTNDARQLAHQll
D3RQM6_ALLVD/668-782	VLIIERDVRTLIRLTSELSRRALRVQTAADLDEALETLREEGegCALVLLAAQLSTETTCDTIQALLAETlgPPPAVAVMGASDSGPRLTDCLDGETVARLPKPIESEALTALla
Q2FQA3_METHJ/8-91	lsfssDPIFQSKLHSYLEHEGIHVDTLLMRSEALKNIPFHRYDVLIVNTESSDrcDDGFDEIRRNNPDIIIITFSSDNvvvekn
F2K121_9GAMM/1761-1878	VLVVDDSNIARRAIVYMLKEIGVQCDDVGAPIEALECIREGNgastnYDVLLMERYLAGVDCLDTIRKIKKESsnKNLTSIIVSSFSDEEKQLLSVDRDIDDVLDKPVDLSSLRQALv
C9YHE1_9BURK/13-91	aLVVDGNPTSRSILVSQLRDFGVASVAQAARAVDARRQLEFRTFDFVLCEQHFPTdaMSGQDLLDDLRRNQllPSLPCs
Q21YK0_RHOFD/13-129	aLVIDSNPTSRSILVSQLRDLGLGNIAQCARLADARRQLEYRSFDVVLCEQHFANeaSSGQDLLDDLRRNQllpFSTVFIMVTAEATYAKVAEAAESALDGYLLKPHKAAQLGDRLr
B1Y788_LEPCP/13-129	aLVIDGNPTSRSTLVAMLREFGVGTVAQCARAIDARRILEHRNFDVVVCEHHFDHqhMGGQDLLDDLRRAQllpLSTVFIMVTGEASYAKVAEAAESALDSYLLKPHNATALLDRVl
F0QCG7_ACIAP/14-130	aLVIDGNATSRSILVAQLREYGIARVVQCSRVQDARARLEHNMFDYVLCEQYFAEagQSGQTLLDDLRRAQmlpFSTVFFMVTAEASYAAVAEAAESALDGYLLKPFTPSALFERLs
A1TT96_ACIAC/14-130	aLVIDGNATSRSILVAQLREYGIARVVQCSRVQDARARLEHTVFDYVLCEQYFQEtgQSGQTLLDDLRRAQmlpFSTVFFMVTAEASYAAVAEAAESALDGYLLKPFTPSALFERLs
A0LDG8_MAGSM/407-524	VLVVDDNPVVRQILVESLAIFSFCVEALATVEEVIEALGQAIargepYGLVVLAGRFGGKGGVALAGEINRCYpqLTLPKMVLVGASERDDVVAMAGAQlVELFVTKPITQTIlfegv
C0FP19_9FIRM/376-492	VFLVNNDEIALHYMMSTLTRLGIRYDSSTDGKEIIRILKEAYergegYDICFVNWQMPGGYGKKLVREMREIFdRDTLKIVTSSYDTEDYEEEMRGAGVDYILKKPVLQSQVYSlis
A9F753_SORC5/560-676	aLVVENSRSWRDVVVEHLVAWGFDAESAASGRDAINRLelavlEKRPFSAAVVGVQMDDLGLEEFLRTIQSVPalQTLPVVALYHMGSSVTLSGMDSSMVTQLPKPLRVSELYNTLq
B4WMX1_9SYNE/600-713	VLIVDSNATRCKSLMLQARSWSLKVEVAASAEAALiKLFRSERFDVIVISGLISDLSSSYLVSQIRNFPdyLSVPLILLQARGESSLPSSYLQDSKMKLLHTPVRRSQFYNTLv
B5VWM0_SPIMA/944-1056	LLIIDSHPTNRQILTKQVQCWGLVVEDTDSPTEAIAWLKQGKtFDIAIVEMEIANLDGFNFATQVRQTSagVDLPLVMLISVGQQNFNPTDHRDFVAFLNKPIKQSPLYNIli
D5A0D5_SPIPL/944-1056	LLIIDSHPTNRQILTKQVQCWGLVVEDTDSPTEAIAWLKQGKtFDIAIVEMEIANLDGFNFATQVRQTSagVDLPLVMLISVGQQNFNPTDHRDFVAFLNKPIKQSPLYNIli
B4W443_9CYAN/974-1091	LLIVEDNSATRQMLTEQAQSFEIQVEATASTTEALGWLKTGKrFDIAILASQILQMENWSLITQIRQHPhcQNLPIIILGliGQVEtHSDTGLPNpSRAIAGYLHKPIKQSQLYNILv
A0YMD3_LYNSP/982-1094	LLIVDNNATNRQVLTLQTQAWGMLAKTAANGVEALNILRQGEpFDMALLEMQMPDFDGLSLAKEIRKLSpyKRVPLVLLTSMGRQSIDRAQLYDFSACLNKPIKQSQLYNVlm
D8G2G9_9CYAN/26-136	LLVVESHHINQQILTLQTRNWGMFPTVATNSIEALEKLQAEPdFDLAILSTEMQEMDGLTLAKTIRQQLrlANLPLILLTRIGKAPTALANLNITAFLNKPIKNsyfysil
Q10WE0_TRIEI/1384-1506	ILVVESNIINQEEIKQQVKQWEMIPIVADSATKALSDLEQGKvFDLGIIAMDISDMDGLTLARKIRKLEaeqnskqnkndksflpllmlnyidtvdisrelqeakvslagflnipikqsqfyn
D8FZU2_9CYAN/1335-1466	LLIVENHDTNRQVLIKLSQYWGMIPIAAATGAEAMQLLQHNPmVDLAILAMNLADMDGIALANKIRNFElgySHlvngseparteperrLPMVMFTylGKAEVWKKLENAEINFAGFLTKPLKQSQFYNVll
A0YY73_LYNSP/1283-1406	ILIVENHGINQTVITRQVKAWGMKPLVAKTGIDALKCIQENPnIDLVIIGINLPDIDEIELARKIRLLEkdlsrnhPDrqpVHLVLFNyASNTnIVKRIERTNINCAGFVNKPLKQSQFYNTLv
B5VU52_SPIMA/1023-1146	VLIVEHHDINQKLLIRQVKSWGMVPVRVKTGADALKVLHDNPgLDLIILGINLPDMDEATLASRIRQLEkqmiagkyrqKPFNLVMFNyASNTeVLRRLEAQGVNVAGLVNKPLKQSQFYNTlm
D4ZRV9_SPIPL/1023-1146	VLIVEHHDINQKLLIRQVKSWGMVPVRVKTGADALKVLHDNPeLDLIILGINLPDMDEATLASRIRQLEkqmiagkyrqKPFNLVMFNyASNTdSLRRLEAQGVNVAGLVNKPLKQSQFYNTLm
A6FKM2_9RHOB/469-576	VLIVDPQDVSRTILEKQLASVGLDVRGCSSGAQALELCGATDLILSEHHMPGMDGMELAEALREAGQDVPIVLLSPFAGGTYVDPARPLLSAVLQKPATRSDLLAALh
D0CTD0_9RHOB/464-573	VIVAEDLAVNRAILTKQLRRLGARVAECATAAEALAAMEDSVDLVLCKHDLPDMDGLQLTATLRSRGwSQVPVVLMSDNPGAIHADPNHRLIQGVVQKPIPRAELFERLl
B6B7T1_9RHOB/462-571	VLLVDDLPLNCEILQKHLLMLGIQVTTAGTAAAALAAMQDGIDLVISGHNLPVLDGVQLARDLKSGPwSGVPVLLLNSSPQAANDPEiRQLVNGVLQNPVPRGELFrqls
A3K2N3_9RHOB/578-685	ILVVDDHGPNRSILTKQLAMLGLEITYCTTGSEAIDAFSDAHDLLMAENDLPDMTGAELARQLQRGHPGLPVILFADHPSHLPEGIADSVLAVLQRPVPRRALFDALe
Q0FI60_9RHOB/578-686	VLVVDDHVLNRAILTQQMETVGLSVAFCKTAEDALDRMDEPPDLIIAEQDLPDMSGLELAQQLARVQPGLPVMLLSREPQALTEQAQRCGVRAVLPKPAPRRALFAALe
D0D4L0_9RHOB/578-686	VLVVEDHALNSAILARQLETLGLVVATCKTAEEALDRMAEPPDLVIAEQGLPDMSGLELTRQLALMQPGLPVILLTPEPAGLAVAGREAGARAVLQKPAQRSALLAALe
A6LWE1_CLOB8/573-689	ILIVDNDENSRKITSSYLKGTGLHIIEVDGAGEAISTIiSNNDtknkISIVIIECEIPGMNCYELARTLKNIPiaKNIKLILLMSRYKGDFKAAMEYGFSSYLTKPLKRDDLLDCia
A4G3I8_HERAR/76-193	mMVVGADALVRARIEEELQQHEVRVDGFGLPNAALAALEKAAhsgdpYRIALLKQHIPGIDGETLGTAIGNAKlhRDTLLVLISDEHNRHDAERLTHAGFSAWLPQAAPSSMLINTLd
A4TXQ8_9PROT/732-849	ILVVAADEELRASLDAPLTDWGAGVGQASDALSGLTVARDAMqdgnpFNVILIEAGMSGMSGRDLASILRADSalSGLRILMFSRNPQDFGADDRRRLALTAVLDQPVRQSQLLDNLi
Q3A5Q1_PELCD/606-718	aLIVDPHPLTRRSVQQQLREWGIKAKTADHGKKALAMLQAQNFQIILVALTLPDMPGRELIQHCCDVAQTVPkhIITLGLTGQKLPPCRISDATTVSYLTKPIRPSKLLLHlt
D8PAU9_9BACT/1329-1445	ILLVDHCDTVRQAMRQELTSHGMNCTVAQSGPEAVELARTAAasqnpFDLALIELHLSDMDGFETAALLKQGPatAGIRLIILTTVGRRGDGQTARSIGIDAYLTKPLRQAQLLEcl
D8PEH5_9BACT/739-848	gsshtfLEQAVASRGMQGVAANDGTEAAILMRKAAadghpFDLVIFEEQLSGGEGAAFAQTMKADPalRMIPVIVVTSFGQRGDAGAARDAGVAAYLTRPIHQAALwrcl
A3JM89_9RHOB/21-130	aaIISDLAISRQVMQKQLKAQGIAGVSFASARGAREFFQTNSpPDFVFIEHRPPALNGLRLALLLRKVGLSVPIVLMANRTEIPDLRNsqpinskllvtparradivqvl
B6B8N7_9RHOB/512-629	VAVVADLPFSRDVRLRQLAYWGAETMVPPGAAELLEQVEALAarqqqPDLVLVENSVPLEQARQLCQRLHSLPgcRELPVVFCVGSRLISDYQALKKCRTLHVLMKPARNRVLLRmlq
D0I9L1_VIBHO/10-128	VAVIDDSKSVLLLIKKMLSCLGYDKVTCFSCPEKALKEINDKPtcFDVVFTNLGMPDIDGMCVIRELGKMNFRGGVCIISDLENrvTELAAEIAKLqwvyllgsiakpitldaldsvln
A6C4L4_9PLAN/3-129	ILIVDEIGFIRQSLNQKLGLHHFETVSAESGEEALLILKTDFsIDAVLTSLFLPTMNALDLYKaaaKIeRFNDegviPPLNfYLMVTkEHGtsspkMKQLTREALALGFKDLLVKPIDTELLVTKLk
E8RT55_9CAUL/144-259	VLVVDPDVQLRTFIGMTLQQVGYKVSVANTMEDVLFDHNLGLVDAVITAVLIPGMGGVEGIMQLRKDYPHIRTLAMSeGINDkigaMHVLAAAKDAGADELLPKPFVIPELITAVt
Q232I5_TETTH/17-134	ILIIDNDRSNINQFKGMLEPSTRVYSSEEQSHAINMIHKVKPNIILINgdsERSEKFNGLEISQAIKQLEaftliPTIPVMLYLNNNTAISQQKYKTSSADILMVKPISERNFIENls
Q08N86_STIAD/7-117	VLLVDSEDAELGATGTMLSGHFQLRLANSGETALGLLEKQSFDVLCTNLKLPRRNGLQLLRLASGFHPQIASVLIADNREYWECCAPQeRQGTFSLLFKPFTPDELISTIw
F2J113_9PROT/8-119	ILVVDDDVKVLSGFQTLLGKKYHIRTERTAAGALAWLKLNPmAAVVVSCFNIPDMPGGALLRAVQEAAPNAARILLSDAHSSDEIMKALsAANVYLHLRKPVAVEEAemalr
B9R2D4_9RHOB/6-118	iIVVVDPDVSVQSAMTKLFSEHHALSCFSDAEAAIEFLKKHPaAAVVFSCYNIPEYDGVAFLSECAVVAPQAARIMLTREGSKDVIKKALNEGhAFMYLEKPCQRAEIISALe
A0NSJ6_9RHOB/7-119	lVVVADPDKEVQTGFERLFGTHMRVVCFSETETALQFLKQNHgAAVVFSSFNLPGRGGIAFLRAAETIAPQAARVMLTRETSAEAIKKTLNEGhAFMYLEKPCKPTDLASAme
B5JKI3_9BACT/5-116	ILLIDENFEALQSYRYALApKAKQWTFVTAENAEEGLENARETKPDIVIAALSVDDGHGAQILAQIEHIAPQAQCFITATDAEKPLLQESLGANFQFLPSPCPPSRLVTEIq
C6WUX3_METML/4-116	LLIIDDGYELFNSLQLSFGYDEYKISQAKNEQQAIKLAETEVPKIIIMNLTATGDYGLDKLKKLKETAqlKKSNLILLSTQAQQKEISKEVNDDATYFIPQPFSPNDLTTVLt
Q1Q0E5_9BACT/6-119	ILIVDDEKNILATLKRILEeeKEGYRVFFADSGIKGLEILKCENIHLIITNYRMPGMDGLQVLKRATMLSPDAVKFMLTGYADLDVVMKAKnEGGVYRFFTKPWSNNEILGAVk
Q4K707_PSEF5/15-126	ILLVDSQEVILQRLQQLLSPLPYTLHFARDATQALQLLASREVDLVISAAHLPQMDGPTLLARIHQQYPSTTRILLTGDPDLKLIAKAINEGeIYRYLSKPWDDQELLLALr
C7RQ11_ACCPU/847-958	LLLVDDKPHALSALRRALRAQGYRVLATGCPHEGLNLLAGNDVQVIVAAQRMLPMQGTDFLTRVRLLHPDTVRIVMAGYSELESIVDAVNQGaVYRFLTKPWEENQLRGHIr
D5BZM0_NITHN/709-820	LLLVDDDPLAAATLQQLLREKPYRLLTCRDALEGLDLLAVHPVDVVMAGQRIPKMEGVEFLRRARDIYPKTVRILLTDQSNKSTEVDAINEGaIFKFLEKPISEKNLKAALq
Q6LBA0_OLICO/1-61	MQGMSGLEVLSEVRRRWPEVLRVIITGYTDPNDIIDLVnKAGIYHFISKPWHPEELLLvlk
B9TIG9_RICCO/1-61	MPDVPGHEVLKFAMEHQPEAIRILLTGYADLESLVKCVnEGGLYKYVTKPWEPENLQLMVe
Q08PW8_STIAD/38-127	fLFVDQNPLWLSALGRATRDLPGSKLLARSAEEALNLLRLHAPEVVVSGYCLPEVDGLSLLEQMMDLDPRVACVLHTAQppellrsargi
E3FRG5_STIAD/9-99	fLFVDQNPLWLSALGRATRDLPGSKLLARSAEEALNLLRLHAPEVVVSGYCLPEVDGLSLLEQMMDLDPRVACVLHTAQppellrsargia
C0FYI5_9FIRM/6-120	VMIVEPDEVGRKRLEAVFQteKPSFSYQITGRPEEALDILEHQKTDVLVCETSLSVLSGREFFTMAKMISPDTVRVAMTSAEHVKDILSFLnECDIYKLIMKPCAsfadfiepvn
C0QAN5_DESAH/9-123	ILIIEHDGDLGRRIEAVLNGAGHRTHCKTASLEGLAMLEEKDeepFSLVISSFRMPVMDGDQILERAKLASPLTQRMIITDPGEVETVMGAVnKAEVHACLSIPFTDVDLLAQVn
C7LTI9_DESBD/4-116	ILIVDSDGKSLTAMQRKLRKSFETHIALGPRLGLQRIREEGpYALVLAEFSMPEMDGIDFLAEVRTLCPETTRVLVSrSPMDVASLMRAINSGkIHHVLPASCEEATLGAAvq
C8SGD9_9RHIZ/20-118	plHVLAERYAYRVILAHSFSEALTTMATIHVDLAIAEDHEGEDAGLTFLTGLRVSHPDITRIYVTSKSDCISEPALSRAAIYQFLLKPVDSSQLglvve
B8EJF6_METSB/9-118	iiarpgsdwsssLEVLSERYAYRVVLAGSAAEALTTLSSIHVDLAIAEDNENESGGLDFLAGLRVSHPDIIRVYVTPKSGSMLEQTLAKAAIFQFLLKPLDAAQLglvve
B8L949_9GAMM/3-116	ILLVGDAASLPAELTEFIAdlGEDWQPLTASDGQAAMTAVATQGVDAVIVCPQLPDLNATTLLGQIRTLRPETIRIALVDALHGNRPPPARLIGvAHRFLPLPLAPEVLLEALt
B2FT64_STRMK/3-116	ILLVGDAASLPAELTEFIAdlGEDWQPLTATDGQTAMTAVATQGVDAVIVCPQLPDLNATTLLGQIRTLRPETIRIALVDAQHGNRPPPARLIGvAHRFLPLPLAPEVLLEALt
B4SI54_STRM5/3-116	ILLVGDAASLPAELTEFIAdlGEDWQPLTAIDGQTAMTAVATQGVDAVIVCPQLPDLNATTLLGQIRTLRPETIRIALVDAQHGNRPPPARLIGvAHRFLPLPLAPEVLLEALt
B0RP44_XANCB/3-116	iLFVGDEASLPSDLVDYIAelGDNWQAQQVPDGNSAIEAAALSPFDAVIVAPVLPDLTAATLLGQIRTLRPDTIRIALIDAQDGQRTPPARIIGvAHRFLPMPLAPEVLLEAVt
Q4UYE8_XANC8/3-116	iLFVGDEASLPSDLVDYIAelGDNWQAQQVPDGNSAIEAAALSPFDAVIVAPVLPDLTAATLLGQIRTLRPDTIRIALIDAQDGQRTPPARIIGvAHRFLPMPLAPEVLLEAVt
Q8P5M3_XANCP/3-116	iLFVGDEASLPSDLVDYIAelGDNWQAQQVPDGNSAIEAAALSPFDAVIVAPVLPDLTAATLLGQIRTLRPDTIRIALIDAQDGQRTPPARIIGvAHRFLPMPLAPEVLLEAVt
D2UCH7_XANAP/3-116	ILFVGDEASLPAEITEYLRdlDEDWQVQSAADGNTAIAVAATVQLDAVIAAPTLPDLTTATLLGQIRTLSPETIRIALIEAEQINRAPPARIIGvAHRFLPLPLSPEMLLEAIt
C6NXI6_9GAMM/12-119	llvfpddqearnlSLQlSAHYECVVANDAASALQIIATRHVDAVICNEELPDMTGSECLFALRTKQPATLRFLSGMAADSRSIHDALyVAAVYEYLRKPLIPdlvais
D6XT48_BACIE/3-118	IAIIDPQEVTREGLIKVLNeSYLIDRCDTFHSPEAFQSRSHSEPIDLLITEICMPTpLDGLAFLDGLeANRDTQISHkVVFSYCEDRLFEQQVKDRSIQGYLCKQMTKETIIEgld
D1R8J2_9CHLA/10-121	VLLITKEPLIFKGLMKILAKYGYAVLVAESELEGIKLFQQHPVAVLICEHSLPDVNAVTIYQQTSQHSSTTAYLLLHEQQDTCVCEQIQdEQHAILWMSRPWSEETLLTALq
E6QID1_9ZZZZ/14-132	ILLVDENPLRASLRQSILERAVPDVVRVSEPAEALCLVESVEfartLRLVITGNHLTGITGPEFVSELRARMPRVPVLVLMNNEEKQAKENAQpgvsysyanspeelratvddllnktt
B9XD78_9BACT/13-125	VLVVDDNAELALAFREALQLHGYEASVAMNGVQALKIVMQTKVDAILCELTMPQLDGDMFFNTLqRVRPaLSRRFIFVTGNAGKPKYEPFLKNSSCPVLYKPVSADNLLITva
D0LVF6_HALO1/382-494	VLLIDDDDSRVRQLAEILEAENDVVRALGGAQALALLEGDAdYDVVVCALAMKIMGGPEVHGALRARYetLATRMVFVGDSDSSPHVRRFIESERVLVLEDPVAPELLLDVVe
D5EKN3_CORAD/385-497	ILVADDEFFIRETIKKTLEEHGYSVVTAQDGAEALAVFASGAdaVELVITNIDMPYMDGPALCRALKKLSPEVRILVSSGYKQLDKLQEMKAVGVDEFLSKPYTAEKLSKKVa
D2R587_PIRSD/443-561	VLVVDAEQAVRSSAHALLERYGCVVETAQRGAEAEMLYQHSLrdgrYDVVLTGTKLPDMSGYDLMMRLKRMVDPVPLILMSefGWDAGHTLVKARQAGlhTRGNIMKPFILPQLLDTVe
C5YFG5_SORBI/31-137	VMIIDHDEDNANHTRDMLHQLNFHVEVFTNPREALDFLNDHAqdIDFLLVAVEMEEIPGFEFLERATEMYENIQVISPRanthdeqsnarnsstekeyidndisevq
C5YDN8_SORBI/16-127	VIVVDENLCHANTTSCMLANLQFQVVVYVSPVDALKFLKDHErdTDFALVEVNMKEMHGFQFLDRSRELHKNLQVIMMSADTTWPMMKRSVELGARFLIKKPLDANTIdnlw
B8ASH7_ORYSI/14-124	VMIVDEDKSHANFARGMLSSLNFHVIVYSSPVNALVFLENNAqdVAVVLVAVDMKQLSGFQFLEAARVKRQDLQVIMMSAETTMSTMMRCVKLGARFLVKKPLNEETvgnl
A3ASM8_ORYSJ/14-124	VMIVDEDKSHANFARGMLSSLNFHVIVYSSPVNALVFLENNAqdVAVVLAAVDMKQLSGFQFLEAARVKRQDLQVIMMSAETTMSTMMRCVKLGARFLVKKPLNEETvgnl
Q7XS70_ORYSJ/14-124	VMIVDEDKSHANFARGMLSSLNFHVIVYSSPVNALVFLENNAqdVAVVLAAVDMKQLSGFQFLEAARVKRQDLQVIMMSAETTMSTMMRCVKLGARFLVKKPLNEETvgnl
E8WTD8_GEOS8/552-664	ILLAEDDAQVRIVTRMTLETFGYEVIEAANGKEAIARFMEHEdeIKLIILNVIMPKMNGKDAYDEIRKLRPGAMALFTSGYPADVFHQEDVVENGFHFIAKPSTPTDLLRKVr
E6QL18_9ZZZZ/7-114	ILCVDNNERTLSVRKFLLETRGFRVLTASTARDAIAAFTGQTIDLALVELKLPQMDGNALVGHLKEISSEVPMILVSDSVRAGEqahqadaflgkgncspaeiierir
D6UXP1_9BACT/7-117	ILCVDDNEQVLSVRKFLLETRGYRVLAMRTAAEALEYLQVAMqgsVDLLMSEVILSQMDGNELVRRAKQLHPCLPALLVSGTVSNFDRAVAADaflpkgactpaemldrir
B8FIK3_DESAA/633-745	ILLAESDPQIRKMNTQVLTRLGYSVHAEANGKEALDALANSPgrFDLIITELHMPIMTGAQLARDAKAMQPDLPVVLCTGFAEALTLQEAQDMGVDGVIKKPMRKKDValvvr
C0QMI4_DESAH/1-60	MPKLTGLKLAKAMMDIHPELPIILCTGYSKQISAQDATVNNIKVILKKPVSKIDLTETVR
Q30WQ6_DESDG/425-536	ILVVDTDHSERNQWRALLGPLGYRMETRPGPVEGLRLFMESPesFDLVITAYAMPQLNGLEFARTLTGIRPDIPVALCLSAHDTVTPDSACAAGACRLARKPLDgaartrlv
D6SSS0_9DELT/6-123	ilLVGLETLDREKVLQALEDAGFvkSRVQEVHSGEEAVRVFRETPFDLVLAEQSMEWMSGLELAGLICDDKwkRETRVVLLAGVDDlgQRDVKKAARTGVDDIIFKPLNHQTLPARLs
E7M496_9BACL/38-91	ddqqenlNKSKDIPIIFVTaASHEKEHLFTTYSLRAIDYIVKPFTPQMLKSKIa
E1IA71_9CHLR/8-118	VLVIDDDQGTCNLCAQTLGAAGFAVLTTPASPSALAYLNAEMCDLVLLSVDGPQQMGMTHLSQIRVVDAAIPVLLLSRSITVPEIARMMRMGVEGLLVKPFDPIELRDval
C9RKL7_FIBSS/812-924	ILLADMNPQNRAFLESVLRSNYNLLLAEDGEQVLNFLLEYGnhISLALIAADLPKIDGFKIIQKFRGEKRECQIPFIVMTDNMELAKEGMRLGAYQFIHTPItSRDQVkskid
E1X598_BACMS/6-115	LLIADSDPDRRNNFSSRLRVQGYQIEQSLEGFQTIHLVEENKYAALILMGNFPDMRGLEILSLARAAKskEELPIIFISNGKDQEEVLTAFEYGANDIIVysdkcfaslm
A5ERA5_BRASB/4-116	vmvlssststsslmhdqlnslrysmihhscydvgwtiqpsaltgIDALIILLDHQTTDGIALIDHWRGASIGHPVLAAGTSCTKQQIVDAIDHGADDYISLPCGLMELATRLs
A7BLJ5_9GAMM/180-221	ILIVDDEPVNRQVLVNHLSLQHYTITQAETGMEALALLEKsl
A6BG38_9FIRM/1-59	MPEVDGFEMIEALQRRGISCKIVVTSSCPEFLYAKRAMELGAVDFLVKPLKVYEVRNvl
D8P801_9BACT/505-615	VLLVEEDEITRKLASSTLQCHRYHVLEAGSAVEALLVAQQHPgpIHLTVSHLSMPEISGRELAKRLVLQHPKMKALFVSGFSDDTIASHRVNKKYFLQQPYRQHDLAGKir
A0DVG7_PARTE/103-160	gylwikkLREMmQNQQlPKIPIIGLTAFTSDEEVEKYKEVGMLQILHKPLDIQKLSdf
A1ASD6_PELPD/3-113	ILIVEDNPNEREILRFTLERHGCMVIEAADGLEGLDLAIHRQPDIIVSNTLMPRMDGFQLLWALKADPklTSIPFLFYSDTFTgEQEEKLAISLGAAAFIVKNKAPEsvwl
Q3ENW0_BACTI/1-58	MDGHHLTKVVKDSEvmNRLPVIIFSSLITNELFHKGEAVGANAQVSKPDIQELIGlvd
C2VRZ4_BACCE/1-61	MPKMDGHHLTKVVKDSEvmNRLPVIIFSSLITNELFHKGEAVGANAQVSKPDIQELIGlvd
B0VRY0_ACIBS/14-66	silydimicinNMPIIMITSRTGEKHRERAFSLGVSQYMGKPFQEEELLENId
D4ZR21_SPIPL/1-53	MDGLELLSGMQKDPqlEGLPIAMLTSRGGaDRHRQMAYQLGARGYFTKPAPvr
B5W0E2_SPIMA/1-41	MPRMDGLELLSGMQKDPqlEGLPIAMLTSRGGLTDTARwli
A3FII9_BURPS/1-62	MPHMDGISMLRAIRALPahGATPIVVVTTEFGADLKQQGRDAGATGWMVKPIHPGKLVEMVR
F1W2G3_9BURK/1-62	MPRMGGLEFVRQVKTNAayKFTPVIMLTTEGQDNMKEQGRAAGAKAWILKPFNPPQMLNAVa
F1W4L5_9BURK/1-62	MPNMDGIAFVSAVKLLPayRFTPVIMLTTETDIDKKNASRAAGAKAWVVKPFRPEQLLDAVQ
Q47FL0_DECAR/1-111	maDASKVVRASLTKQLAEHFEVREEASGESAWQTLvLDSAIVAVVSGLSLTRLDALGLIERIRASKlsrlKNVPFfLVVSSSFSEADRTHARNCGVTDFISKDAsnlsleg
C7RLW9_ACCPU/10-123	ILIVDESRMVRATLIKLIRNHYSFREETDGESGWQALvLDPSIQLVICSSSLPMLDGDGLLARVRGSRlariRQIPVLMISSDSEEANEQARALGATDFISRGIGATELLARId
Q1IV15_ACIBL/49-157	lnelligesreldlqhiPGITHVSNCAQALEIMRSQPrFNLIVTNLAVGEMNAAQLAREIRKSGSDVPVLVLAyDYREvknfiarnpvtdidriflwqgnarvlvamvk
D8F7P6_9DELT/5-115	aLIVDNDFFFVKFLGNLLKERGFDVRQAYDGKQGILALKDRMVSYIFVNILMPRIDGKQFIDFVREKYanKEFSIIGMSDSIIEMRELQKEAGADYYLQKQPVERMANyld
A0EBP5_PARTE/711-834	ILIVDDIGCNHFALQVLLKKFKLKTDSAYNGNSAIDLVKERLsQKCCKTNareksgfqklLKRQEVFNIQITQLLKAQNlnEICIITMYSAYSGDEDVLIASQCGMKERISKPTDIQKLEylvn
A0D8T9_PARTE/760-879	VLIADCEFQNIQILEMILSRFKVNSSRAFSTEEVIKLLETKKkckcgnigFVLYFINVDLPKRGGLWLSRYIKEKMtQKGYIIGTTGLVEYYSKIEYYRNGIDQYISLPFDLAEVSKILq
A0C042_PARTE/784-903	VLIADYEFQNIQILEMILAKFKILSSRAFSTDEVIKMIETKKqckcgnssFVIFFINVDLPKKGGLWLSKQIKEKInQKAHIIGTTGLVEYHSKIEFYKHGIDQYISLPFDLGEVSKILq
A0E4K5_PARTE/718-843	VLIVDNDHYSVFSLQKVLEKYNIKCDKAFNGIEAQKLIQNKQntpchcgnrsYLLYFIEFYLPILSGIDLVRSLKEQMrnsliDKGYVIIIATFVDLNSKLECFKNGADYFITKPFDLIDIGAAVq
A0DZT3_PARTE/801-926	VLIVDNDHYSVFSLQKVLEKYNIKCDKAFNGIDAQKLIENKQvkpchcgnksYLLFFIEFYLPILSGIELVRSLKEQMrssliDKGYVIIIATFVDLNQKLECFKNGADYFIAKPFDLLDIGAAVq
A0BNG3_PARTE/802-935	VLIVDNDHYSVLSLQKVLEKYNIKCDKAFNGVEAQQMISNKQikpcrcgnrsYLLFFIEfylpvnilQGLQLFSGIELVKFLKDEMksgliDKGFAIIISTFVDLNSKLDCFKNGADYFIAKPFDLIDIGAAVq
A0EF82_PARTE/799-924	VLIVDNDHYSVLSLQKVLEKYNIKCDRAFNGVEAQQMISNKQikpchcgnrsYLLFFIEFHLPLLSGIELMKFLKSQMkmgliDKGFAIIISTFADLNLKLECFKNGADYFIAKPFDLIDIGAAVq
B5QGV0_CAMJE/1-60	MPIMDGLDMAREIKEISDDVPIVVLSAYSEKERLLRSIDIGIDKYLIKPVDIEELFKVLd
D1B111_SULD5/12-115	akesalhlfskffDHILTAQDGKEGFHLYLNHHdrLDVIITTLSLPLMTGIEVIEKIRQHNSDVAIIVLSELHETHLFPQTVTIGVDGYLFKPLSLAQFATTLq
B4RIQ4_PHEZH/5-117	VLVLDPDEEFRARLAAALGARAYVVEEGEDGRAILTSTGPVAVLIVEILMPEQDGLEAIRSARARWPSVKVIATTaGRAAlSADYLLGLaaHLGADVTLTKDTPLATFLAAVa
B4RI31_PHEZH/19-131	VLLLDPDQAFRSQLATCLRSAGFAVREGEDGRAVSTTLTPAEVLIVEMLMPETDGVEAILKARALWPEVAVVATTaGCGAlqPDYLlSLALHLGADAAVSKPAPTAAFCTAIk
D7VXH4_9FLAO/12-117	siadsdfyfkkimiKTLMENPFYMLLNDCNNGHELVNRIYRRQEDVFIIELFMPVLSGIEAIKYIRKNNTETPIITYSGTYQEDMAEilskipniyycqkkstiik
D5MG76_9BACT/5-115	VVIIDDSPRSRGPLGNVLTRLGFEVVAEGANGAEAQRLAQMLKPDVLFLAVSLPDMDGLTVAAHIlETVPLPILILSNHLDEGLIRRAKKVGVMAHLLKPLREEELLPAIe
C8X8B7_NAKMY/52-161	avLVDRDAPTRAAVARVLADHGFRIVAETDDPAQAGAVTREVRPDLIVLALAPGPDDLPAVAEVTAERTGPVIVLTDDTDRPLLAAVRDAGVHALLpafpsrsllapave
C8X6B3_NAKMY/26-135	avVCERDELTRRSITGILAEDGFEVVGDTAEPADAVGLIRDRRPDVVVAGIAPGSADLLALAEITALRIAPVVVLATDSTPEQIAGARDAGALAYLTKPPSRAAVIPAVe
F0DJU8_9FIRM/6-116	VLLADPDPEFRRKLKDLLRQHGYLVVAEAEDGRSTLQAAFRSQPDLIIMEGKIPGSKGLEVARLIEENRLAPVVLVTSHTHRELVEEAKFSSVYGYLTKPIDDNSLIPTIe
A4J8B2_DESRM/6-116	VLLADPDPDFRKKLKDILQQNDYLVVAETEDGRSTLQAAFQNQPDIILMEGELPGSKGLEIARIIEEHHLAAVVLVTSFSHRELLEEAKVSSVLGFIIKPVDDINLIVTLe
D5XBY1_THEPJ/6-116	IMIADPDVDFCKYLREKLVQAGYIVVAEASEARSALHMIFSSQPDVALINARFHGQDGLDISYFLEEHRIAPVILMADYDDYEILSYVLGHWVFGYLVKPIDFATLIpnme
B0TAV3_HELMI/25-128	gplRDKVKDSLSRHGYVIIGEAADGMTALRSLHKLLPDLVIIEMQLPALDGLELAKLCQEEQLGAAVLLTPYNQLGTVQRALETWLFEPLIRPIREEALLAAVv
D5XBY4_THEPJ/3-112	VLIADKDVSFIKTIKQYLVPAGYEVIAETADGITALKLTRTMQPDLVILEAFLSGMDGIEVGKIIDEGRLAGVIVVATYSELDVVMAKGDWPFPVLPKPIEPAALIsvad
B1I6A7_DESAP/7-117	VILVDPDARGRTNIKGMLSQAEYLVIGEAEDGITALKMIRDRQPDLVLAEASLPGVNGLDLARIVHDDRLAPVILMSGVFGREMMARVREVRAAGFLPKPVDEVSLLTVVe
D5XCF1_THEPJ/6-116	VIIADPDPASRKNLKALLNKAGYLVVGEAEDGLTALKLIRYRQPDLVIMEAKLAVLEGAEIGDIVEEDGLAPVILIGTPDQVKLPDYEKEKRFFAYVIKPVDERNLFpvid
B0TI21_HELMI/6-115	vILGDPNETQRAELKKLLHALGQLVVGEAEDGLGTIKLIRRLTPDLVFISVQPAMKDGESVAHLIEDERLCPVVLLVERGRENQRSRetdtllpylikpvqemslqpiid
A4J8A9_DESRM/32-142	IIVVDVDPIWTKQLKTMLNKMGYLVVGEASDGPSALKLARTRQPDLVITHDNLPGFSGLEVARIMYEDKIGPVIITTDFLQPNLVEKAREIRVFHVIQKPLDDRDLLPAVe
F0DJU5_9FIRM/33-143	IIIVDTDEIWRKNLKTMLGKLGYLVVGEASDGPGALKLVRTRHPDLLIIHDNLPGLNGLEVARILYEDKLAPVVITTDYICQDLIEKAREARVFSVMVKPIEEAALLPTVe
C8VX72_DESAS/9-119	IVLVAKDTAWRNNIKSILNRSGYYVVGEAGDGLTALKMIRSRQPELVIMEPLLPGMDGLEVARIVHEDKLAPVVLIASTSQADLVEKAKRANVFAFLVSPIEETTLVPTIe
A5D4B0_PELTS/6-116	VVIIDSDATWRRNIKAMLAKMGYWVIGEAEDGVSGLKLVRTRQPDLVIIEAFLPGMDGHEVARIIHEDKLAPVVLIGNSTQQNIIEKAKAARVFAFLMKQELEynlipave
D1JBG3_9ARCH/1-61	mlvemfgqEKEKYEVVDFAVNGKEGVEKYKELKQDIVTMNLVMEVMEGIHACSdkrltsql
Q2FQA2_METHJ/4-115	VLIVERVPFMRNITRFALECSGHEVIGEAVDGQQALDLYYLYTPDLVILALVLQKVQGIQVLRRIKETHPDSKIVICSAIKTQRMIDQAMEYGADSYVIKPFQIYNFISEVn
C3XI65_9HELI/3-104	vliiesetylaqsiaskladgghvsfitssleeainrtgydivllststadyrdIIETHKDAIIILMVSYVSDDTVSKPLKMGAKDYIIKPFIMDELVRKIe
C5LU32_9ALVE/67-180	VLIIDDSDDTATILRPMLVDRAYKTNTVTDGFAALDYFNMHPmPDIVIMETELPGnLPGLDFLSQFRREKpPEVPILVITKSKETSSHLEAIRRGATAVYTKPVTEEKLPiiid
C5K9Y8_9ALVE/426-539	VLIIDDSDDTATILRPMLVDRAYKTNTVTDGFAALDYFNMHPmPDIVIMETELPGnLPGLDFLSQFRREKpPEVPILVITKSKETSSHLEAIRRGATAVYTKPVTEEKLPiiid
D8ISN5_HERSS/18-138	IIMIDPSPEAAELARFALWRAGLHCAfrACQDVATARRCLLSGRrsgdcatPSLILLESDMECGDGLELLRELRASShlAEAPVVVFPSHDTEGEREALDAGATAYLPKPIDGERyarcvv
D8IYN6_HERSS/6-128	iLMVDPSPESVELARFGLWRNKLDCAfgWFEDAEGAAQSLfnpqARahpadlPCLILLEPRLPRMEGLELLHMLRAHAhtRALPVVMFATSQDDADAARARAAGANDYLVKPVDARAFMELvs
Q11KS4_MESSB/4-108	ILLVSDNGELISLIKRALAGGELELVGVAQSQADAVEGAKRRKPDLIIVEPRMGLLDGISVVREIMVEAPAPIVIVAGKGDPDLGIGGADALASgalaiipaple
A6UJR6_SINMW/4-116	ILLVASTHEVEELVKKAIEsDASAELLLTARSGKDAVRMTGELLPDIVAVELCPSGDDSAKTVREIMISAPTPVVMLASRDGsqlGTASAQALEAGALAVIPAPgahgtalda
Q6W1R5_RHISN/4-114	iLLATSRVDLQELVERAVRsDASAELLGVARSFAEAVTMARQLSPDIVTMELRLGEHDSVEAVREIMVSAPAPIVMVSRVEElGSVAARALDAGALAVIPAPppvdgrlek
D0LZ52_HALO1/676-786	VLIVAEQWRASYALKGILLMAGFQVLIAEDADEALALTREEQPSLAVIYTDTPDRDGLALVEIFRHDPdtRKTAVLVISGTEDLRDAASRANANEFLHTPLAPGAFVEAct
E3FCT1_STIAD/664-773	VLVIEGEGELAFIMKGLLLSRGYAVRLAGSAEEGISAARTSHPDAIMVAVRLPDVDGLRLAEILRHDPetRRTPLLVTSSFDERQRAFRSGADAFLLRPLMADKLLATVd
Q08Y96_STIAD/657-766	VLVIEGEGELAFIMKGLLLSRGYAVRLAGSAEEGISAARTSHPDAIMVAVRLPDVDGLRLAEILRHDPetRRTPLLVTSSFDERQRAFRSGADAFLLRPLMADKLLATVd
Q1D407_MYXXD/677-786	VLIIDGEPEVAFIAKALMTGRGYDVRLAFDAEDGLAAARRYAPDTVMVSVRLPDVDGLRLAEILRHDPetRRAPLLVSSAFDERQRAFRAGADAFLVRPLAPDKLLATVd
Q70DW0_9ACTO/6-118	VLLVDSERLVAEGFQKLLEgFSEFSVVSVAPDGLSALKEVRRERPHLVVMGLCPAGSDSAQVARAIRRDFQHVRIVVLATNQQPVYMREAFAAGANAYLSRNIGADELRDTLl
Q0KA52_CUPNH/17-124	hanairtrqlgllgrmpGIRVAGAGASAATELAPLLRHRPDVVLISLGTGYAHALQEVRTLRSTLPDSIVIVLADNLGPPLRRACLKAGGSYCFDKTLELDALRQTLa
Q472U4_CUPPJ/12-122	vyilehagpirtrqlrLLKaVTGMQVVGAGTDAEADLPVLEALRPDIVLVGLRTGQSLRHVRLLTVKLPESTLIVLSNSGSALMRKACLRAGGSYCFDKTLEVDKLRTALl
D3NWQ0_AZOS1/6-117	VMLVDHDRLFSAALATLIGGGPFRVTTHAASADDALDLIADGEePDLIVLALQDGMPEEIAGIRRLRDGTSARIAVLADTIADRSLSQSLKAGADAYLNKSMSSESLLRSlr
B8IGA6_METNO/7-119	aLVIDSNPLFREGLVRILPKSQFRTIRPLASANGAdLCEAGDQSPDLVLLGARDAAPATVDEITALHWQWPGARIVVLSDRHDPCVIAAAFRAGASAYLEQLRSHDALVKIIe
Q1EMV6_STRCT/21-133	lAVVDDNVFLRTGLAHVLAaEPALEVVAESAHVREGLSALRARQPHVVLLGVASGGREPYGDVAELRRATPVSRIVAMLAHDDPGAVRRLLAAGAQAAIAQYSSPEELIGTIr
Q07KU0_RHOP5/8-119	tvIVGRHKLLRSGISSLIEEYSFNVVATFGSVEDAGQNRfADSDPELVLICIQNTDRALKELADIREQWPTCKIVILFDHLPPQQFQQLGQASIDGCIPLRVSRELLIRTLk
A3DBS9_CLOTH/4-111	VLLVNDSKFESMILKDMLVSIGYIAGIADEYDAIEKVQDMRPDYIIINRVMKEIYGDELASKIKARFPEIKCILSScDSISIDDYKNSGIDAVIRTPVDQYRLKAVlk
E6UMF0_CLOTL/4-111	VLLVNDSKFESMILKDMLVSIGYIAGIADEYDAIEKVQDMRPDYIIINRVMKEIYGDELASKIKARFPEIKCILSScDSISIDDYKNSGIDAVIRTPVDQYRLKAVlk
C7HG75_CLOTM/4-111	VLLVNDSKFESMILKDMLVSIGYIAGIADEYDAIEKVQDMRPDYIIINRVMKEIYGDELASKIKARFPEIKCILSScDSISIDDYKNSGIDAVIRTPVDQYRLKAVlk
D1NL22_CLOTM/4-111	VLLVNDSKFESMILKDMLVSIGYIAGIADEYDAIEKVQDMRPDYIIINRVMKEIYGDELASKIKARFPEIKCILSScDSISIDDYKNSGIDAVIRTPVDQYRLKAVlk
E1KHJ8_9FIRM/4-111	VLLINDSKLQNQIMKDMLSSFDYEVCITDEYNAIVTVHDFRPDLIIANYIMKETTGDQLLSVIKIQYPEIKCVISSSNSIDINEFNRKKINAIIRTPIDKNELKMALe
A5N5C4_CLOK5/4-111	ILLVNDCKLESIIMKDKLINMGYEVEISNEYGVFSKVNKFNPEVVIVNFVMKEITGDKLIEKIKIKNHNIVCILSSCDRINLKDFKGKGVDEVINTPIEEKELSmlin
B9DYX2_CLOK1/10-117	ILLVNDCKLESIIMKDKLINMGYEVEISNEYGVFSKVNKFNPEVVIVNFVMKEITGDKLIEKIKIKNHNIVCILSSCDRINLKDFKGKGVDEVINTPIEEKELSmlin
C6PV16_9CLOT/4-111	VILINDCKFQSIIMKDMLNDLGYEVNLTNEYGALAKIKKINPDIVICNLIMKNITGEKLIKNIKDINKNVIFILSSANEIKLEDYSKEYVNEVIHVPIEKEKLeiile
D1CA25_SPHTD/6-116	IAVIERDQDLLCLLEEILREEGYDVVGWPRRAGAAEIIRQTRPAAAIVSLWLEEaTSGWHLLDELRGRPetRSLPVILTTTTPHPGNPGGLHADAVIEKPFDLDDLLATIr
A6EJ31_9SPHI/1-93	mLKEEGYNVLISQKPFRLEEVKEHTPALILLHHGLSNDGSIICQSIKNCPetKDIPIIMSSTRPDLPILAEINFANAYIQKPFNIDEFLDLIk
B9THR6_RICCO/1-62	MPGIDGFEVCRRLKEHPelRQVPVIFLSAQHDTDDKVRGFAMGAVDFIAKPFQAEEILARtd
Q4BW45_CROWT/11-123	ILIAENQIESLKLLSKVLEEQGYKVRQAIDGEMALIAVEAEIPDLILLGMNLDRVDDYQVCKQLKMQDktTDVPIIFLRDFDELSDKIKAFEIGGTDYIIKPCQQEELLVRIe
A3IMW4_9CHRO/11-123	ILIADHQVDSLKLLSKIIENQDYQVRQAIDGEMALIAVETEIPDLILLGTNLDKLNSYDLCRKFKEKEetANIPVIFLSDFDEIGGKVKALEVGAIDYIIKPYRQEELLAIIk
B1WPX1_CYAA5/11-123	ILIVDNQIDSLKLLSKILEEQDYQVRQAIDGEMALIAVNTEIPDLIILGINLDKVDGYQVCEKIKKQEkmSDIPIIFLSNFDDYGQKIKALQMGAIDYIIKPYQQKEFLARVN
B2J314_NOSP7/8-120	ILLVDDKLENLHFLSDILHNQVYQVQSALSGELAINTALAFPPDLIVLNFLIAKINGYEVYQNLKSHHktQDIPIIFFGVLDELSEEVNVCDLGDVDYITQPFQAKEVLLRIq
Q8EAA8_SHEON/9-63	gfFSALREHPqsQSIPVIFVSALDETANQIQGLQGGAIDYLVKPVQPDILKLRla
E5VV87_9FIRM/1-59	MDGKEFFLELQKEKkwSDIPVIFLTSDTEDQTEAQCLNLGAYDFIGKPIVKEVLLSRVa
Q4C2G6_CROWT/14-61	IVVVDDSPINLRLIVDMFKSKGYEVRPVPSGKLALTTIKNLPPDLIyw
C0N2C6_9GAMM/1-62	MPDMNGFEVCEQLRKTPelNDVAVVFVTAHSHQENEIASFNLGGIDFISKPINYEVCKLRIq
D5WN58_BURSC/14-126	ILIVDDTPGNLGVIVGSLEAHGIRVLVVLDGPEAVERAVFSQPDLILLELEMPGIDGFETCRRLKRDErtRDIPVIFMTSVAGNADRVEGFLAGGVDYVTKPLRVDETLARVg
D4ZTR6_SPIPL/1-110	mdaiPDNIGIFSQILASPAYKVQVLNSGSLAREWLRFPAnfPDLILLNGDIPDVDGYQLCEQLKADDATCNIPVIFILDDLANRVQVFTAGGADYITYPLESVEIIAKIq
E0UDG7_CYAP2/11-123	IMIVDDDSQNREFLRSILEQSGYKTTLAFSGQEALELIKFTKPDLILLALVMQNLNGLQVFERLKADSdyQDIPIVLLADREEKHQLLKAFELGIKNYFIRPFIVTYLLKKIk
B7KHJ0_CYAP7/11-123	IMIVDSESQNLQLLDSILERAGYKRILAVNVKQVFELIKVTKPNLILLKQSRGNLDSLQLCKNLKNNPlyEDIPILFIINNSPKNNLLNLFESGAEDYINYPFHFPELLKRIK
B4VVS2_9CYAN/11-123	ILIVDDNPNNLQILHVILEAEGYKTIVVSNGQDAIERVHLDKPDLIIMALTMPKMSGLELCDYLKSPPplTTSPIILMRTVREQEYLIEAFEKGAADTITHPFNPAEILARVR
Q9KAQ3_BACHD/4-115	iQIVDDSQSNIRKLENLLNTHFLVTVARTGEEAVRMAKENVPDLILLEVALPDMDGFETCRRLkAQVEsAKIPVIFVSSLKEKEAVIKGFEVGGQDYIIKPFEARELVLRmk
D4H7C3_DENA2/15-127	VLVIDGSQSELKKMSDILSANGYEPSTSCSGERGIMTARQILPDIILLEADLPDISGYEVCKRLKSQPqtEDVPVIFITADTEKDDVLQGFNAGATDYIIKPYVDDVMIARVs
Q30S62_SULDN/7-118	ILIVDDKEENIGTLNKLLQKYNLLSASDDKDAIEILfGENEIDLILLNITMLKSDGCEVCKTLKNSPktYHIPIIFLSSKHTQEDIQKGFDAGGVDYISKPFHPDELLSRVs
D4INS2_9BACT/1096-1207	mLVINEDRDMADFIAGLFSGGYNVRIVSDLKCPQEKLAEAQPQIIICGTVSLNAAMIGLIRSIRETKqlMQVPIILLTAVSRTDVKVEGLELGVDICLKIPFDITHLQSVVd
D7J106_9BACE/1075-1187	ILIVDNDRDLQLYLADALSKEYKIYTASNGEEAMEILSIGEkPDIIICEVMIPKMNGINLCKRLKKDAnlYNIPIIMFADNTDINTKSYCIQNGAEAFIEKPINVDYLKIRIk
D1JJM3_9BACE/89-197	lVLVERNKDLCNYLVQILMKEYKIVSVCDVEAAFETVCEQCPDAVLASSVLTRISGEELAVRIKSDDrvAHIPVILLVKPGEDDRYIQRNADLYVWMPFAISSLKTEIa
C6I4W0_9BACE/89-197	lVLVERNKDLCNYLVQILMKEYKIVSVCDAEAAFETVCEQCPDAVLASSVLTRISGEELAVRIKSDDrvAHIPVILLVKPGEDDRYIQRNADLYVWMPFAISSLKTEIa
Q64X96_BACFR/89-197	lVLVERNKDLCNYLVQILMKEYKIVSVCDAEAAFETVCEQCPDAVLASSVLTRISGEELAVRIKSDDrvAHIPVILLVKPGEDDRYIQRNADLYVWMPFAISSLKTEIa
E2NDR3_9BACE/1065-1175	VLIVEDDADTKKILKKKLQKNFHVLLASDSDEALLVLKSQNVDMVISNMAPQVDGLGLCKTIKDNEktNRILVLLISSDLSPESKIAAFQAGTDAFMQKPIHIQELLLRmn
B8HTI6_CYAP4/260-361	sipegTLRKSGYRVTAIPHPLQALAAGLQLHPDLILAHTALSPLDGYELCSLLRHSWpcRRTPILLLSPQLGWLEQVKARQAGASAILSTPLLPDELITLId
Q6H049_FREDI/278-390	ILCIDEVTTIGETIEAILQQQGYEVLTLTNPLESLSLVFQLKPQMIFCNITMPELDGYEICAMLRQSTafRLVPIIMLSSQDRFIDRVRASMVGATDYLTKPVQETELLTLVa
A0ZM33_NODSP/242-354	ILCIDDSPTVLNTIKNYLDEQIFTVITITDSWNVLTQIFRIKPDVILLKVEMPNLNGYELCSLLRKHSsfKNTPVIMVTGKTGLIDRARAKLVRASGFLAKPFIQGDLLKIIf
PATA_NOSS1/263-375	IFCIDENPIVLNNIKNFLDDQIFAVIGVTDSLKALMEILCTKPDIILINVDMPDLDGYELCSLLRKHSyfKNTPVIMVTEKAGLVDRARAKIVRASGHLTKPFNQGDLLKVIf
Q3M902_ANAVT/265-377	IFCIDDDPTVLNKIKNFLDDQIFAVIGVTDSLKALMEILCTKPDIILINVDMPDLDGYELCSLLRKHSyfKNTPVIMVTAKAGLVNRARAKIVRASGHLTKPFNQGDLLKVIf
B7KIN6_CYAP7/295-407	lvvYIDDNLERGQRMKNLIVSGGYHCVIVHKSSEAVAMCLAQNPDIILVNTQISDNSAYNIGHQLRKLPffRDTPILVLAERVSLKERLMAKFTKISLILSQVTPSDLItatl
E0UCZ2_CYAP2/296-408	vVYVDDNLEMSRRMRDWLTSAGYQYITVHNRLEAVAICLEQNPDLIIINAQMSNSSGYQICYQLRQFSflCHTPIIMLADKISMIDKIRAKFGKVVEILPKFADKEQIITTLf
P74294_SYNY3/258-370	vayVDHREVQQRMMTYSLEKEGYRALVLDDPFRALTVLLNSPPNLIIINTDLPDMNGYQLCSFCRKSNqlKDVPILLLGKGDNLISGIRIKLCQASGYLSEPFVPEELLDRVa
P72972_SYNY3/274-386	VVTVDENQVHQHIVEYTLEKSGYRVNTITDPFKALASLQGQNPDLILINADMEKMDGYQLASLCRKSPqlKQVPIVLMVENDNLVHNIRAKMSGVNDNLSKPFLPQDLLLKVk
D6TIA6_9CHLR/25-139	IMVLDTSVTSRKILEVIISREGHRVACFGDPLEALRFLRRHGpADLLFLGMDLPRMDGFGVLKYLRGEPrfrSMVPIALLSSRDGILRRVRARLLGAQRVVRKPLVQMRIVSLvs
B1Y2H9_LEPCP/147-261	VLVVSASPAERRVLHDLLSRYGYGVTLARSTDEAVRMCDEQCYGFVFLGLGQDGIDGFQACRRIKRRPtltGLAPVIVALAHRAgAIDRIRATFAGCDAYLTTPLDEAELLRvla
E2L4Y3_MONPE/28-76	VLVVDDDKLTRKQMEKLLTRMGCHVSVAENGEIALRTILgttfspsllk
B8P5P4_POSPM/915-959	VLVVDDDLLTRRLMSRMLTRIGCKVATAENGEIALEMILgshatp
B8P7I4_POSPM/703-747	VLVVDDDLLTRRLMSRMLTRIGCKVATAENGEIALEMILgshatp
E7DQ07_9NOSO/1-45	mtQKVPIIICSSKNQPIDRIWGMRQGANVYLTKPFTKQQLLHALK
A5UZB0_ROSS1/4-113	IHLVDSDSTSLAVTAALFERAHYHVSSSSGGRDALRAVFGGMPDMVILEAELNDYDGFEVLRRIRRSLDTPVVFYSHRARAEDRIMGLRLGADDYIAKYTPSSEFIARVg
A7NRX8_ROSCS/4-113	IHLVDSDSTSLSITAALLERAHYHISSSSGGRDALRAVFGSMPDMVILEAELNDYDGFEVLRRIRRSLDTPVVFYSQRARAEDRIMGLRLGADDYVAKYTPASEFVARVg
D2ISD9_9CRYP/8-120	ifvledrksisfsakkysvpcdaQFTFFPTLQELRDNLSFMIPDCLILNVIVTEDKLYSFIKELRLGIytRYIPIIILTSKSLSQDRIIGYDAGCDAYLSMPFDPGELCSLVk
D4W3I1_9FIRM/1-60	mMIPGMDGFKLMEKIRPLNIPVIFLTAKTSTMDKVDGLRLGADDYMVKPFEAIELLARIe
A5KKZ0_9FIRM/1-57	mLPGLSGEEVLPHIKGIPVIIMSAKVDVDNKVALLLGGAVDYMTKPFYTRELLARIa
C3E241_BACTU/1-56	MDGIELCRRIREKHSLPIMFLSAKSSDVDKVIGFSTGADDYIVKPFSTIEFIARVK
A9CWP6_9GAMM/1-61	mLPDGDGIMLCQQLRESGQTVPCMMLTAKDSETDIVLGLEAGADDYLVKPFSVLELRARVR
A7K6F3_VIBSE/137-194	tlaeikekQMLRQQQDWSPVLMLTARDGEMDKVDGLEAGVDDYITKPFSVLEFQARVr
Q1YW77_PHOPR/4-50	wlmlkALPVIILTAKIEVKQRIEGLMAGAKDYMVKPFSHQELLARIc
A3UN08_VIBSP/1-65	mildrqledgdslrhlpnwlllKALPVIVLTAKVEVQQRVEGLMAGAKDYVTKPFSNEELLARVi
A3XV01_9VIBR/1-39	mIVLTAKVEVQQRVEGLMAGAKDYVTKPFSNDELLARVi
C9NXT4_9VIBR/1-54	mTVLKGIRDENINTPVIILSARDTLTQRVEGLNAGADDYQTKPFEMVELIARIR
O85058_PROST/24-82	epetnyrriKRWRSTQINIPVLVLTARESWQEKVQALNSGADDYVTKPFHLEELVARMq
Q46TX9_CUPPJ/74-120	faahVNVPVLILTARDSWTEKVEGIDAGADDYLAKPFRMEELQARIR
D6V4J7_9BRAD/3-112	vlvvgDRMIGEATMQALREATYVVDWVTDGQTAIEAARAKAYDLALLGLGLSAAKGTEVLREFRKLNAQLPVIVVTTRDGVDDRIHALDLGAADCLVMPFDIRELLARMr
A1K441_AZOSB/3-113	ILVADDDDRFTRPLAAFLRTRGDQVTVAVDGTAADGLLQHSPFDFALVEVNLAGVNGYELVRRLRSRRQTTPVIFISARQALEDRIHGLDLGADDYVVKPAEISEITARMr
F0GGK2_9BURK/1-56	SGLDVLRRLRARNSNLPVLILTAADSVDERVKGLDLGADDYMAKPFALNELEARVr
E4P587_ECO8N/1-56	MDGYQVLEGVRARKQTPVLMLAARGSVDERVKGLRLGADDYLPKPFSLIELVARIQ
E2QM60_ECOLX/1-60	mLPGMDGYQVLEGVRARKQTPVLMLAARGSVDERVKGLRLGADDYLPKPFSLIELVARIQ
A4VP47_PSEU5/1-61	mLPGLDGWQLVQVVRQRSAHTPVLFLTARDAVEDRVRGLELGADDYLIKPFSYAELLARVR
C0BKC3_9BACT/1-37	MLTGHGNVETAVEAMKLGAYDFISKPPDLNRLLTSIr
D7B996_NOCDD/3-113	VLVVDHGEDPAQPTASWLREAGFAVDTAPDGETALYKLAVNEYGVMLLERALPGLSGNEVCRVATALHGQVRVLMVSSPTSPKERLAGFELGADDYLIRPLDREEMIARVR
A8ZMT4_ACAM1/1-37	MLTALSDVVDRITGLEMGADDYVVKPFSLKELESRVr
C4PL43_BRAEL/3-113	ILLVDHHADFARAVKEALPYCGFAVDVTRTLDEAAAALDCANYHILLLELVLPDGDGLDWLKQLRREGRSMPAIMMSSLNDLGRRIAIFNAGADDFLPKPVSTEELIARMr
Q9ANE5_BRAJA/3-113	ILLVDHHADFGRAVKATLVNCGFAVDVTPTLDEASAALDCANYHLVLLESVLPDGDSLDWLKQLRREGRSMPAMMMSSLNDLSRRIATFNAGADDFLPKPVSIDELIARMr
Q8RQC5_RHIFR/5-111	lvdtdLTRAVRGALGDGGFAVDVVGTLEQASSAFFSASYEILLLELVLPDGDGLDWLRQLRSDGYSVPAVIMSRLDDLEKRISVFNSGADDFLRKPVSTDELIARMr
Y4XI_RHISN/5-111	lvdtdLTRAVRGALGDGGFAVDVVGTLEQASSAFFSASYEILLLELVLPDGDGLDWLRQLRSDGYSVPAVIMSRLDDLEKRISVFNSGADDFLRKPVSTDELIARMr
Q989Q1_RHILO/3-113	tLFVDHHADLTRAVGVALGDSGFAVDVVPTLEQASSAFSCASYEILLLELVLPDGDGLDWLKQLRGEGHSVPALILSDVDDLEKRIAIFNGGADDFLLKPVYTNELIARMr
D4EB49_AGGAC/1-38	MILTARDTLDERITGLQRGADDYLCKPFALAEVVARLq
Q7NUR2_CHRVO/3-113	VLLVEDNRLIAQGIVTGLRANGCIVDAVGSAAQADLALATLNVDVMILNLGLPDENGMSLLRRLRTRGVRVPILVLTARDSVEDRVAALRAGADDYLLKPFDLDELVARLh
E3DE89_ERWSE/1-39	mLILTARDDLSDRVKGLDAGADDYLVKPFALAELKARVR
D2TDK0_ERWP6/1-39	mLILTARDDLSDRVKGLDAGADHYLVKPFALAELKARVR
D0FNE0_ERWPY/1-39	mLILTARDDLSDRVKGLDAGADHYLVKPFALAELKARVR
B4DA13_9BACT/18-96	VLIVDQDDMIRTVLCTMLRSWGFSTCAAATLIGACRTVVSDGPFDAIICNYDLPDGTAFNLVEWMTTQQLEVPTLvpyg
C0W8A8_9ACTO/1-37	MLTAARSLEDRVAGFRLGANDYLTKPFEFPELVVRLr
E5VR92_9FIRM/2-52	clknvREWSEMPVIIVSARDQDKEKAAALDAGADDYLTKPFSATELLARIR
D4KGZ4_9FIRM/1-61	mMPLKSGIEVCRYLRAKNNQTAILMLTARDSLEDKIDGLDSGADDYLAKPFEFPELLARIR
Q6F4A8_STRGR/1-52	mLRKLRKARISLPVVILTARDSVSDIVAGLESGADDYMVKPFAFDELLARVR
D9WU52_9ACTO/7-117	ILVVDDEPSVREAIGRALRFEGYEVDTAGDGVAALRRIEEEPPDLVLLEVMLPGLDGLAVARRLRASGRTVPIMMVTGRDSVGDRIVGLDNGADDYLVKPYASEELLARVR
F2LEC5_BURGA/4-114	ILVIEADRQALRGIAQSLQRQGLSADDTASARDALYRVTSGAYALVIVAYDLPEIDGPALVAAMRAAGLSVPMLAIDGQGSIERCVRMLKAGADDYQPFPLDLEELGARVl
D5Z0H9_MYCTU/1-43	mwTPVLMLTARGAVTDRIAGLDGGADDYLTKPFNLDELFARLr
Q0SBZ2_RHOSR/3-113	VLVVEDEARLANVVRRGLELEGFVVVTAATGEDGLWHATEDTFDAIVLNIMLPGLNGYEIVRALRAKQIWTPILMLTAKDGEYDQADAFDLGADDYLVKPFSFVVLVARLr
C7G7J6_9FIRM/1-40	KVLILSARGQIADKVEGLDAGANDYMEKPFHLQELEARIr
E4NYA6_BIFBP/1-52	mIRTLRGSGVTTPALMLTALAQVDDIVEGLDCGVNDYLTKPFHFIELQARLc
B5VUJ9_SPIMA/19-129	illtspDTTLQNQLHQDLSRQNFVVDVATDGEEAWELIQAFMYDAVLLELLLPKLDGIAFCSRLRDVGNPVIVLLMLEPSDAETCIEGLDSGADTCLVKPIRIPELLAHLr
A0YP32_LYNSP/3-113	fLVIENDAAQAHQIKKALIEQGYIVDVVIDGEQGWAYVEAFTYDLLLVNAHLPKLNGVDLCQRIREQGYSVPILLLTVQNSSIDHVACLEAGIDDHLIKPFSPRELFARIr
B4WQ08_9SYNE/1-92	mdHYQVDIASDEVSVLGLARRSNYDLVLLGLSLSELKSIDFCRRLRSQSRDILILLLSVEEAVAKKIIGVKGGADSYLTKPLDLDQLLIKVr
F0TG53_LACA3/166-239	elascdvrckhaddsSVMDGITALKKIRESDDKTYILMLTAKAEVDDRVTGLDSGADDYITKPFSLKELLARLc
D0DHC5_9LACO/1-37	MLTAKAEVDDRVTGLDSGADDYLTKPFSLKELLARLr
C2KG92_9LACO/1-37	MLTAKAEVDDRVTGLDSGADDYLTKPFSLKELLARLr
F2NVS8_9SPIO/3-113	ILLADDNVRNSQALAEFLQKNHFGTDTVYTGTEIIEYASYEIYDALVIGSALPKMSGLEVVKILRAKKNFVPVLLMSENPSVDEIVEGLDSGADDYIRRPVSFEEFLARIk
C2HB24_ENTFC/1-36	MTAKDSLEDKIEGFERGADDYLTKPFYREELIMRVk
Q484D1_COLP3/2-113	ILLIENDMQYAESIGNFLAEHNTELDYAFNGISAFELASLNKYDVIIISYEIVKLHSLTLCHRIRNELfVSTPIIFLGEKHDTQNKIAAFKAGADDFINKPISYEELHCRIk
Q39PM6_BURS3/7-117	VLVIEDDASIATNLYDHPEGAGYGVDMAMSGPAGRKLAVSQTWDAILLGTSLPGMDGLTLCRKLREENhRDTPVLMLMARGTLDDKLDGFGHGADDYLVKPFSLKEVgarl
C7KCT4_ACEPA/3-113	ILLLENNFTSSRTIFSALTKASFSVDIAQCDQEAIELLRNYDYGLAILHLQQPDIHGYEILSTLRSLKLATPVIVISPVNNPEVKTKAFAAGADDYILDPFDATELTARIq
C7JRN2_ACEPA/3-113	ILLLENNFTSSRTIFSALTKASFSVDIAQCDQEAIELLRNYDYGLAILHLQQPDIHGYEILSTLRSLKLATPVIVISPVNNPEVKTKAFAAGADDYILDPFDATELTARIq
C7KM50_ACEPA/3-113	ILLLENNFTSSRTIFSALTKASFSVDIAQCDQEAIELLRNYDYGLAILHLQQPDIHGYEILSTLRSLKLATPVIVISPVNNPEVKTKAFAAGADDYILDPFDATELTARIq
C7JGX5_ACEP3/3-113	ILLLENNFTSSRTIFSALTKASFSVDIAQCDQEAIELLRNYDYGLAILHLQQPDIHGYEILSTLRSLKLATPVIVISPVNNPEVKTKAFAAGADDYILDPFDATELTARIq
C7JTC3_ACEPA/3-113	ILLLENNFTSSRTIFSALTKASFSVDIAQCDQEAIELLRNYDYGLAILHLQQPDIHGYEILSTLRSLKLATPVIVISPVNNPEVKTKAFAAGADDYILDPFDATELTARIq
C7L6T9_ACEPA/3-113	ILLLENNFTSSRTIFSALTKASFSVDIAQCDQEAIELLRNYDYGLAILHLQQPDIHGYEILSTLRSLKLATPVIVISPVNNPEVKTKAFAAGADDYILDPFDATELTARIq
C7KWG5_ACEPA/3-113	ILLLENNFTSSRTIFSALTKASFSVDIAQCDQEAIELLRNYDYGLAILHLQQPDIHGYEILSTLRSLKLATPVIVISPVNNPEVKTKAFAAGADDYILDPFDATELTARIq
C7K3L5_ACEPA/3-113	ILLLENNFTSSRTIFSALTKASFSVDIAQCDQEAIELLRNYDYGLAILHLQQPDIHGYEILSTLRSLKLATPVIVISPVNNPEVKTKAFAAGADDYILDPFDATELTARIq
F1YRR3_9PROT/3-113	ILLLENNCTSSRAIFSALTKASFSVDMVQCDQEVIELLRNYDYGLAILHLQHPDIHGYDILSTLRSLKLTTPVIVISPVNNPEVKTKAFTVGADDYLTDPFDSTELTARIq
Q5FQB3_GLUOX/3-113	ILLVDSDQSAATTLSQILRTASFTVDHTPSGEEAIEMLRHYDYDVVVLELMLNDLEGYEVIRRARAARITTPILVLSALLRPQAKIRAFSMGADDYMTKPYDAGELVARLq
A9HB28_GLUDA/3-112	VLLVENDGGTAHGTSSALRAIGYALDHVATGHEAVEMLRRYDYDLALLEMVLPDIDGYEVLRATRAARRETPIVALSSLGGPQAKVRAFSAGADDYITKPYDRRELAArp
B5ZH18_GLUDA/3-113	VLLVENDGGTAHGTSSALRAIGYALDHVATGHEAVEMLRRYDYDLALLEMVLPDIDGYEVLRATRAARRETPIVALSSLGGPQAKVRAFSAGADDYITKPYDAPELAARIq
D5QJ95_GLUHA/3-113	VLLVEPDKAMMDKEASQLQAVGFMVDHATSGHDAIAMLKLYDYDIAVLELGLPDMEGHDVVRRCRAARIATPILILSAQDSAQAKVKAFSTGADDYVTRPYDPMELTARMq
D1XII5_9ACTO/3-110	VLIVDDNDEAAELLEQALASHGYATRRVSTGGAALRELPGATLVLLALGLPDLAGHEVCRRIRESSSVPVIVMSDDGSELDRVLALHMGADDIVRRPDGHYELLARIq
Q1RQU2_STRAM/39-146	ILVVDADVDPADSLVTQLRRYGHEPLAVQCGSQALQAHADADLVLLALELPDLDGLEVCRAIRAVSRVPVVIVTARQSELDCVLGLQAGADDYVTKPYGLRELMARIe
Q0JWC2_STRAM/39-146	ILVVDADVDPADSLVTQLRRYGHEPLAVQCGSQALQAHADADLVLLALELPDLDGLEVCRAIRAVSRVPVVIVTARQSELDCVLGLQAGADDYVTKPYGLRELMARIe
B1VMJ3_STRGG/13-120	VLVVEPDASAAAAVVGDLRRQGFTAHGVSSGERALRAYGSADLVLFSLDLPDIDGLELCRALRNGGDTALIAVSDAEAECERVLVLHAGADDCVMKSWGFREIGARIe
B6G9W3_9ACTN/1-58	PDIDGVEVISKVRGWSAVPIIVISARTEDSDKIGALDAGADDYLTKPFSVEELLARVR
F0EKJ2_ENTCA/1-43	mNTPIIVISARKDEQDKVQALDLGADDYVTKPFSTNELFARIR
E0SEX5_DICD3/1-61	mgLPDGDGIDYIRDLRQWSAIPVIVLSARTDEQDKINALDAGADDYLTKPFGIGELLARVR
D0KIR4_PECWW/50-92	cyLPVIVLSARTDEQDKIAALDAGADDYLTKPFGIGERLARLr
C4TVN6_YERKR/1-61	mgLPDGDGLTYIQDLRQWSAIPIIVLSARSSEEDKVAALDAGADDYLSKPFGISELLARVR
E1ICD5_9CHLR/5-114	LLLADSEPQIVRMLRSVLGTEGYVVQVAADGPMALDLVAKWRPDLILIELRLPLLDGQEVCRRIRDWSQVPIIVLTECTGEDEKVALLDLGADDYITKPFSMRELLARIr
D6F2W6_MYCTU/2-46	aglTAPVIVLSARTDSSDKVQALDAGADDYVTKPFGMDEFLARLr
D6TNF8_9CHLR/424-533	VLLAEGDARMARYLRANLEEQQYRVHTVNHGVQFLRQIDLEEPDLVLLATRLADMSGIELLQRLREFSQVPVIMLSDECDEDERVQLLDLGGDDLVLKPFGMKELMARVR
D6TT23_9CHLR/277-383	vtlrvacVCAREQYRVLKCYLPKGMFHALHVRDPTLVALLLSQPDLlllagELREKVTRLRDLFPSLPLVIWSDDADQQSIAQALDQGADDYILASCGQEELCARLr
D6TX30_9CHLR/53-123	mtvrlmqhdvwlaccvhtqqVQQIRQITPRTPLVICSEREEEAQIVRMLDAGADDYVFFSCGKQEFHARLh
D6TWV7_9CHLR/50-123	taamtvrlmqhdvwlaccthsrdVQQIRQITPRTPLVICSDVKEEAQIVRMLDAGADDYVFFSCGKLELHARLh
D6U5F7_9CHLR/80-155	ssasamtvrlmqhdvwlacCTCSREVRHIRQMTPRTPLVICSGKEEEAHIVSMLDAGADDYVFFSCGKQELHARLy
D6U186_9CHLR/68-142	sasamtvrlmqhdvwlaccTCSREVQQIRQITPRTPLVICSDQEEEAHIVSMLDAGADDYVFFSCGKQELYARLh
D6TGU4_9CHLR/49-123	sasamtvrlmqhdvwlaccTCSREVQQIRQMTPRTPLVICSRQEEEAHIVSMLDAGADDYVFFSCGKQELHARLh
Q8XI81_CLOPE/1-41	mGIIMLTAKGEDMDKIMGLQFGADDYVLKPFNPLEITLRVk
E6HUS8_ENTFA/1-38	MIVSAKKEDIDKIRGLGLGADDYIIKPFSPNELVARAk
E6G9M5_ENTFA/1-38	MIVSAKKEDIDKIRGLGLGADDYIIKPFSPNELVARAk
C7UK06_ENTFA/3-50	cnsKKKQTPIMIVSAKKEDIDKIRGLGLGADDYIIKPFSPNELVARAk
C2D1F0_LACBR/1-44	fsKIPIMFVSAAEMDPNAIRAISIGADDYLTKPFSVDVFVSKIq
D4MS27_9FIRM/1-37	MVSAKKDDIDKIRGLGLGADDYITKPFSPSEMVARVK
Q5IP96_SHIBO/1-59	LPGKNGLLLARELREQANVALMFLTGRDNEVDKILGLEIGADDYITKPFNPRELTIrar
Q5IP86_SHIDY/1-59	LPGKNGLLLARELREQANVALMFLTGRDNEVDKILGLEIGADDYITKPFNPRELTIrar
Q5IPA4_SHIBO/1-59	LPGKNGLLLARELREQANVALMFLTGRDNEVDKILGLEIGADDYITKPFNPRELTIrar
Q5IP76_ECOLX/1-59	LPGKNGLLLARELREQANVALMFLTGRDNEVDKILGLEIGADDYITKPFNPRELTIrar
Q5IPA2_SHISO/1-59	LPGKNGLLLARELREQANVALMFLTGRDNEVDKILGLEIGADDYITKPFNPRELTIrar
Q5IP78_ECOLX/1-59	LPGKNGLLLARELREQANVALMFLTGRDNEVDKILGLEIGADDYITKPFNPRELTIrar
D5LNS1_9ESCH/1-57	gkNGLLLARELREQANVALMFLTGRDNEVDKILGLEIGADDYITKPFNPRELTIrar
D5LNQ8_9ESCH/1-57	gkNGLLLARELREQANVALMFLTGRDNEVDKILGLEIGADDYITKPFNPRELTIrar
D5LNQ4_9ESCH/1-57	gkNGLLLARELREQANVALMFLTGRDNEVDKILGLEIGADDYITKPFNPRELTIrar
D5LNP9_9ESCH/1-57	gkNGLLLARELREQANVALMFLTGRDNEVDKILGLEIGADDYITKPFNPRELTIrar
D5LNQ7_9ESCH/1-57	gkNGLLLARELREQANVALMFLTGRDNEVDKILGLEIGADDYITKPFNPRELTIrar
D5LNR2_9ESCH/1-57	gkNGLLLARELREQANVALMFLTGRDNEVDKILGLEIGADDYITKPFNPRELTIrar
D5LNS7_9ESCH/1-57	gkNGLLLARELREQANVALMFLTGRDNEVDKILGLEIGADDYITKPFNPRELTIrar
D5LNS4_9ESCH/1-57	gkNGLLLARELREQANVALMFLTGRDNEVDKILGLEIGADDYITKPFNPRELTIrar
D5LNP6_9ESCH/1-57	gkNGLLLARELREQANVALMFLTGRDNEVDKILGLEIGADDYITKPFNPRELTIrar
D5LNP5_9ESCH/1-57	gkNGLLLARELREQANVALMFLTGRDNEVDKILGLEIGADDYITKPFNPRELTIrar
D5LNS0_9ESCH/1-57	gkNGLLLARELREQANVALMFLTGRDNEVDKILGLEIGADDYITKPFNPRELTIrar
D5LNP8_9ESCH/1-57	gkNGLLLARELREQANVALMFLTGRDNEVDKILGLEIGADDYITKPFNPRELTIrar
D5LNQ9_9ESCH/1-57	gkNGLLLARELREQANVALMFLTGRDNEVDKILGLEIGADDYITKPFNPRELTIrar
D5LNT8_ESCFE/1-57	gkNGLLLARELREQANVALMFLTGRDNEVDKILGLEIGADDYITKPFNPRELTIrar
D5LNQ3_9ESCH/1-57	gkNGLLLARELREQANVALMFLTGRDNEVDKILGLEIGADDYITKPFNPRELTIrar
D5LNT6_ECOLX/1-57	gkNGLLLARELREQANVALMFLTGRDNEVDKILGLEIGADDYITKPFNPRELTIrar
D5LNP4_9ESCH/1-57	gkNGLLLARELREQANVALMFLTGRDNEVDKILGLEIGADDYITKPFNPRELTIrar
D5LNQ1_9ESCH/1-57	gkNGLLLARELREQANVALMFLTGRDNEVDKILGLEIGADDYITKPFNPRELTIrar
D5LNS5_9ESCH/1-57	gkNGLLLARELREQANVALMFLTGRDNEVDKILGLEIGADDYITKPFNPRELTIrar
B1B440_ECOLX/1-57	gkNGLLLARELREQANVALMFLTGRDNEVDKILGLEIGADDYITKPFNPRELTIrar
D5LNS6_9ESCH/1-57	gkNGLLLARELREQANVALMFLTGRDNEVDKILGLEIGADDYITKPFNPRELTIrar
D5LNR1_9ESCH/1-57	gkNGLLLARELREQANVALMFLTGRDNEVDKILGLEIGADDYITKPFNPRELTIrar
D5LNR8_9ESCH/1-57	gkNGLLLARELREQANVALMFLTGRDNEVDKILGLEIGADDYITKPFNPRELTIrar
B1B446_ECOLX/1-57	gkNGLLLARELREQANVALMFLTGRDNEVDKILGLEIGADDYITKPFNPRELTIrar
D5LNR9_9ESCH/1-57	gkNGLLLARELREQANVALMFLTGRDNEVDKILGLEIGADDYITKPFNPRELTIrar
D5LNR7_9ESCH/1-57	gkNGLLLARELREQANVALMFLTGRDNEVDKILGLEIGADDYITKPFNPRELTIrar
D5LNR6_9ESCH/1-57	gkNGLLLARELREQANVALMFLTGRDNEVDKILGLEIGADDYITKPFNPRELTIrar
D5LNP3_9ESCH/1-57	gkNGLLLARELREQANVALMFLTGRDNEVDKILGLEIGADDYITKPFNPRELTIrar
D5LNS2_9ESCH/1-57	gkNGLLLARELREQANVALMFLTGRDNEVDKILGLEIGADDYITKPFNPRELTIrar
D5LNQ6_9ESCH/1-57	gkNGLLLARELREQANVALMFLTGRDNEVDKILGLEIGADDYITKPFNPRELTIrar
D5LNS8_9ESCH/1-57	gkNGLLLARELREQANVALMFLTGRDNEVDKILGLEIGADDYITKPFNPRELTIrar
D5LNS9_9ESCH/1-57	gkNGLLLARELREQANVALMFLTGRDNEVDKILGLEIGADDYITKPFNPRELTIrar
D5LNQ2_9ESCH/1-57	gkNGLLLARELREQANVALMFLTGRDNEVDKILGLEIGADDYITKPFNPRELTIrar
D5LNP7_9ESCH/1-57	gkNGLLLARELREQANVALMFLTGRDNEVDKILGLEIGADDYITKPFNPRELTIrar
D5LNR3_9ESCH/1-57	gkNGLLLARELREQANVALMFLTGRDNEVDKILGLEIGADDYITKPFNPRELTIrar
D5LNS3_9ESCH/1-57	gkNGLLLARELREQANVALMFLTGRDNEVDKILGLEIGADDYITKPFNPRELTIrar
C9EAC3_SHIFL/1-57	gkNGLLLARELREQANVALMFLTGRDNEVDKILGLEIGADDYITKPFNPRELTIrar
D5LNR5_9ESCH/1-57	gkNGLLLARELREQANVALMFLTGRDNEVDKILGLEIGADDYITKPFNPRELTIrar
D5LNQ5_9ESCH/1-57	gkNGLLLARELREQANVALMFLTGRDNEVDKILGLEIGADDYITKPFNPRELTIrar
D5LNP2_9ESCH/1-57	gkNGLLLARELREQANVALMFLTGRDNEVDKILGLEIGADDYITKPFNPRELTIrar
D5LNR0_9ESCH/1-57	gkNGLLLARELREQANVALMFLTGRDNEVDKILGLEIGADDYITKPFNPRELTIrar
D5LNQ0_9ESCH/1-57	gkNGLLLARELREQANVALMFLTGRDNEVDKILGLEIGADDYITKPFNPRELTIrar
D5LNR4_9ESCH/1-57	gkNGLLLARELREQANVALMFLTGRDNEVDKILGLEIGADDYITKPFNPRELTIrar
B1LT46_METRJ/8-119	VLLVDDDADVQRVVCGYLGEHGVGVVPVTTRAEARAQLADPSQFDLAVLNLHPGAENGLDLLRDLRAGSDLPVILTTAHRCeEFDRVLGLELGADDYIVKPYGLREFLARVr
B9TD62_RICCO/1-64	mLPDADGLHLCRRIRAMPapfGSIPIVMLTAKGDPFDRVVGLEIGADDYLPKPFEPRELLARLr
Q13XG8_BURXL/5-60	lwlSICRRLRAEGETLPILMLTARGDPVDRVIGLELGADDYLAKPFLPNELLARVR
B5LBG3_VIBAN/1-60	MMPNLNGMETLKKLRENWHTPVLMLTAKGEEIDRVIGLELGADDYLPKPFSDRELLARIR
Q6LVK5_PHOPR/2-43	prPVLMLTAKGEEIDRVIGLELGADDYLPKPFSDRELLARIR
D9P8A6_ACTPL/54-95	mMPVLMLSARDDEIDRVLGLELGADDYLPKPFNDRELVARIK
E0ED99_ACTPL/54-95	mMPVLMLSARDDEIDRVLGLELGADDYLPKPFNDRELVARIK
B0BNQ8_ACTPJ/54-95	mMPVLMLSARDDEIDRVLGLELGADDYLPKPFNDRELVARIK
C6SGR6_NEIME/1-37	MLTAKGDDIDRIIGLEMGADDYVPKPCTPRELLARIN
F0GE29_9BURK/1-61	MPGEDGLALCRDLRAGKfRTVPVLMLTARGEETDRIVGLEMGADDYLAKPFAVRELLARIR
D2TYV8_9ENTR/1-52	miRRWRQDNIKLPILILTARERWQEKVIALNSGADDYVTKPFHLEEILARIQ
B5WHF2_9BURK/5-115	ILVVDRDAACRDALRVCLQSSGFDVAVLYEPGKVAARVEVERPALIVMTDGATWGSGLAALQALRRAGDDLPVVMLGEDDNVTERIVALECGADDFIRKPFNVHEVLVRIr
A4JMQ2_BURVG/5-115	VLVAEPDPRMRGMIRALLRGCDIAMSVLDDVSMLRARVAAVAPALIVLRFEPPGTAVCAALDALRCAGCDLPVIVLGSSAQLADKLVAFEAGADDYLVLPFEPMEFVVRVr
B9BEG2_9BURK/4-114	VLIVDPDGHTREALGALLRGCQIDASTLADVSLLAARVTEAPPAMIVLRVAHAAVDAHAVLGALRAAGHDMPVLVLSRSRDVVDKVVALEIGADDYLVDPFEPMELVARVR
A9ACD3_BURM1/4-114	VLIVDPDGHTREALGALLRGCQIDASTLADVSLLTARVTEAPPAVIVLRVAHAAVDAHAVLGALRAAGHDMPVLVLSRSRDVVDKVVALEIGADDYLVDPFEPMELVARVR
F2LQ97_BURGA/5-115	ILVIEPNEAQRDALRSHFSKHRMEMSVWYSSATLVERVEREQPTAIVMRAGPGYPDTYASLRQLRAAGYEMPVVMIGEAPDVSDKVLALEFGADDFLAEPLNLLELSTRIr
B5WJC5_9BURK/5-115	LLVVEPDQAVRDQLRAQLQTSQIAMSVLYGTAQLMSRLELECPSAVLMRAEAPMLDERDALLRLRQAGYDMPVFVLSRSDEVVDKIVMFELGADDYFVDPVDLRELTARIK
E8YGJ3_9BURK/5-115	LLVVEPNQESREVLRSHVQQHKIEMSVLYNTESLERRLEMEVPWLIVMRHSLPDVDGLAALRRVRSLGDDVPVIIVSRSDDVVDKLLAFELGANDYVVDPHDPRELIARVR
B2JNV2_BURP8/5-115	LLVVEPNQESRDTLRSHVQRHKIEMSVLYNTESLERRLELEVPSLIVMRHGLPEVDGLAALRRVRSLGYDLPMIIVSRSDDVVDKVLAFELGANDYVVDPHDPRELIARVR
Q1WSE0_LACS1/8-64	ILILDDNPEILEIVQESLSIAGFSNLTSVHSQKEALEQFEEKSFDLVILVLcqkglm
E0KSE0_STRVO/1-62	mLPDLDGFTVCRRLvAADENHPPVLFLTARDSLDSLVTGLGIGGNDYVTKPFRIAEVLARVq
E5CW52_9STAP/5-114	cLVVDDDRKILDYVKSHLINEHFETHAFLSGEEALHFLEKENVDIAIVGIMMNGINGFELCKTLKEDYDIPVIMLTARDALSDKERAFLSGTDDYVTKPFEVKELLFRIk
Q9WWK1_SYNP2/1-36	LTALGDVADRITGLELGADDYVVKPFSPKELEARIr
Q9X6C2_SPIPL/1-53	ygVCQELRKESDIPIIMLTALGDVADRITGLELGADDYVVKPFSPKELEARIr
A0LUD7_ACIC1/1-113	mLVVDDDPAMRQFLETNLRLDGYDVLTAADGPMAVAIVATQLPDLVLLEVGLPGIDGIELTRRWREDSrtATLPVIMVTARSSTADRVLGLQAGADDYVTKPFDVAELLARVR
D3Q697_STANL/12-124	VLVVDVDTEMAEYLAGQLRDNGFDTSVARDGYQALAQIARRRPDLVLIEVDLPLIDGFELTRQLRGDPmtASLPIIMVTARGLSSDRIAGLTVGADDYIVKPYDAAEVVARVR
Q47QJ3_THEFY/1-99	mvRAVSKDLQEAGFDVRAAATGAGALARHREADVVLLEVSLPDLDGFQVCQRIRSRSSVPIIFHSVKATERDRVLGLKLGADDYVVKPCGTWELAARVe
A2PSI6_VIBCH/1-57	MDGLTLCQQIRATGNQVLILMLSALGEVEERIQGLRTGADDYLAKPFHFEELLARIE
Q55733_SYNY3/5-115	VLVVEEEEKLARFMELELKYEGYDVSVARDGLKGFTQAQEFPPDLIIVNGALPGMSGLELCRRLREMGSRIPIILITAKDDVEERVMGLDAGADDYIVKPFNSDEFFARIr
D4YTK9_9LACO/1-60	mLPIYDGITVLRRIRKQSDVPIIMLTAKDSTSDISSALDQGLDDYITKPFDIEVLFARIr
E1TPM8_LACPS/1-60	mLPKMDGLEVLRRIRKHDTIPVIMMTARDYVSDKVAGLDGGADDYITKPFDTEELLARVR
Q4U3K6_LISSE/1-48	rvrqvKQTPIIMITARDSVIDRVSGLDHGADDYIVKPFAIEELLARLr
B8X1V8_LISMO/1-47	vrqvKQTPIIMITARDSVIDRVSGLDHGADDYIVKPFAIEELLARLr
Q5UEQ4_LISWE/1-47	vrqvKQTPIIMITARDSVIDRVSGLDHGADDYIVKPFAIEELLARLr
Q83Z14_LISMO/1-43	kQPPIIMITARDSVIDRVSGLDHGADDYIVKPFAIEELLARLr
A0SYF0_LISMO/1-43	kQTPIIMITARDSVIDRVSGLDHGADDYIVKPFAIEELLARLr
A0SYG6_LISMO/1-43	kQTPIIMITARDSVIDRVSGLDHGADDYIVKPFAIEELLARLr
Q83UR3_LISMO/1-43	kQTPIIMITARDSVIDRVSGLDHGADDYIVKPFAIEELLARLr
A0SYG2_LISMO/1-43	kQTPIIMITARDSVIDRVSGLDHGADDYIVKPFAIEELLARLr
A0SYF4_LISMO/1-43	kQTPIIMITARDSVIDRVSGLDHGADDYIVKPFAIEELLARLr
A0SYH0_LISMO/1-43	kQTPIIMITARDSVIDRVSGLDHGADDYIVKPFAIEELLARLr
D3KVL1_STRPY/5-114	ILIIEDEKNLARFVSLELQHEGYEVIVEVNGREGLETALEKEFDLILLNLMLPEMDGFEVTRRLQTEKTTYIMMMTARDSIMDVVAGLDRGADDYIVKPFAIEELLARIR
D3KVM0_STRPY/5-114	ILIIEDEKNLARFVSLELQHEGYEVIVEVNGREGLETALEKEFDLILLELMLPEMDGFEVTRRLQTEKTTYIMMMTARDSIMDVVAGLDRGADDYIVKPFAIEELLARIR
B8X1W3_LISMO/1-47	vhqvKQTPIIMITARDSVIDRVSGLDHGADDYIVKPFAIEELLARLr
B1I1W8_DESAP/15-127	ILMVEDSPVVRGVIKKHCSPEGIEVVEAGSGASARETLRAMQPDLVVLNMVLPDANGLDLCREIRTEErlKWVPVIILTALGDLRYLREGYDCGADDYIVKPFQPEEFVLRVk
A6D732_9VIBR/1-63	mLPGGSGINFIKHMKREEltRNIPVVMLTARGEEEDKVRGLEVGADDYITKPFSPKELVARLK
D0HET0_VIBMI/1-50	mkrEEmtRNIPVVMLTARGEEEDKVRGLEVGADDYITKPFSPKELVARLK
A3MA20_ACIBT/1-37	MLTARGEEDHKVQGLDAGADDYMTKPFSTRELVSRIK
B9PEI2_POPTR/1-63	mLPGASGLSLARKWRADSrtKAVPILMLTARGDEPDKVAGLDAGADDYITKPFSTQELLARIR
A5M8C3_STRPN/1-38	MMVSAKSDEFDKVLALELGADDYLTKPFSPRELLARVK
Q5SBM5_LACFE/4-89	ILVVDDEPSLVTLLSYNLTKSGFEVVTATSGDEARNQLANHPIDLMLLGVMLPGKSGVDLTRELRGEQNRIPIIMITALDDEVDki
D9UDK6_9ACTO/1-60	mLPGLPGTEVCRQLRGRSNVPVIMGTAKDSEIEKVVGLEIGADDYVTKPFSSRELVARIR
C3AU59_BACMY/1-60	MMPKKDGWELCEEIRQQSNVPIIMLTAKGEERDRILGLTMGVDDYVTKPFSPRELVLRVq
C3BC45_BACMY/1-60	MMPKKDGWELCEEIRQQSNVPIIMLTAKGEERDRILGLTMGVDDYVTKPFSPRELVLRVq
C2Y552_BACCE/1-60	MMPKIDGIEVCKKLRDKTNVPILMLTAKDHEVDKILGLSIGADDYITKPFSIHEVIARVK
D4MS94_9FIRM/1-41	MPIIMLTAKGGDMDKILGLEYGADDYITKPFNILEVKARIk
D5UH67_CELFN/30-88	aVVVDDEQALARLVAGYLERDGFEVSVTHDGSQAVGVLREVDPDVVVSRVpaaglgaef
A1TB95_MYCVP/19-79	VLVVDDELPLAEVVASYLEREQFEAVVAGNGVDAIAVARDLDPDVVILGIGLPGIDGHisv
A3PM09_RHOS1/1-37	MVTALAEDLDKLQALRIGADDYVVKPFNPLEVVARAr
Q24Q12_DESHY/1-51	MCRRIRQESAVPIILLSAKGDIVDKSVGFNMGADDYMTKPFSPIELALrmk
D3AK82_9CLOT/6-50	ILLVDDEKDIVDLMEEVLRQDGFREIRRAYRGSEAVTLCREFKpf
B1IMU0_CLOBK/1-60	MMPNIDGFQVCQKIRDKVSCPIIFLSARQSEIDKIKGLSVGGDDYIVKPFSIKELKARVQ
Q1JLW1_STRPC/4-113	ILAIDDDKEILKLMKTSLEIENYHVITCQEIELPIVFDDFKGYDLILLYIMMPNISGTEFCYKIREEVHSPIIFVSALDGDNEIVQALNIGGDDFIVKPFSLKQFVAKVN
A5KJ28_9FIRM/17-63	ILIVDDDSEIREILRILLCRNGFIVKEAADAKEALLKLDSsidfffc
E5XK50_9FIRM/12-58	ILIVDDDSEIREILRILLCRNGFIVKEAADAKEALLKLDSsidfffc
B1C2P6_9FIRM/1-60	MMPNRGGITTCIEIRENYDMLILFLTVKSTEYDKYIGLSMGGDDYLSKPFSKIELLARIs
Q892Y1_CLOTE/1-61	mLPGIDGFQVCKELRQEFPSMGIIMLTARTQDMDKIMGLEFGADDYVVKPFNPSELILRIk
E5WI54_9BACI/1-39	mIMLTAKGEEVNRVQGFEVGTDDYIVKPFSPREVVLRVk
D5W2X9_CLOB2/1-56	MDGIEACMKIREEKSMPIIMLSAKSEDMDKIIGLTTGADDYITKPFNPLELLARVK
E8ZRI8_CLOB0/1-56	MDGIEACMKIREEKSMPIIMLSAKSEDMDKIIGLTTGADDYITKPFNPLELLARVK
C5K8H7_9ALVE/1-47	eeypLDLPIIMISAKNSSDDVIKGLKYNCNDYVTKPFEKTELLARIN
Q2S2V0_SALRD/1-59	MDGFALQSALQTDKntRVIPFIFLTARADEEARQQGERKGVDDYITKPFDMETLLSRVe
D7I9P7_9BACE/423-532	ILIAESNEELRQYISNNLSSLFYLLEAKNGKEALDILKRQEVNLIITNAIMPVIDGIKLCKLVKENLstRHIPVYILSTKTDIESQLESFRVGADDYIIKPFSINilkfk
D7J0Z1_9BACE/423-532	ILIAENNEELRQYISNNLSSLFYLLEAKNGKEALDILKRQEVNLIITNAIMPVIDGIKLCKLVKENLstRHIPVYILSTKTDIESQLESFRVGADDYIIKPFSINilkfk
E5WTU6_9BACE/1-63	MMPEMTGDELCSIIKGNLemSHIPVLLLTALGDEKNMLEGLKTGADAYIIKPFSVGILKATVk
D4W9W1_BACOV/1-63	MMPQMNGYQLCKEIKENLniSHIPVILLTARADSESQMLGYKLGADAYLPKPFEMEMLLSVIq
D9XN59_9ACTO/1-63	MMPGLDGLGLVAALRTDPrtVSVPVVLLSARAGPEASVEGLQAGADDYLVKPFAAAELLARVR
D1A789_THECD/631-741	VLIAEDNPDLRGYLWRLLRPGYAVQTVGDGQEALEVARADPPDLIVSGVLLPRLNGFQLVSALRADPrtAGVPVLLLSALAGEFSIEGLAAGADDYLVKPFSAAELLARVR
B1ZTF3_OPITP/85-140	grdswlGQLRRCGIRTPILLVSPTHSTADRIQGLQHGADDCLGQPFHPAELLARVQ
F0LGK8_9RHIZ/1-56	MGGWEVLAEIQRRGYTTVIMVTALDEDVDRRQGLRIGADDHIVKPFHPIEVVTRAk
Q1Q193_9BACT/33-116	IMVLENNEQQRILCKQKLSNEGYNVITANDGKTAIKKVNDYWPDIVIMNVNISDIDIVDVIGNILIQHKNIPIILRTDNnfygk
F2NFR2_9DELT/4-111	ILIADSDPHILLLCQDELRDEGYEVCVASNGREALLLIDEDCPDLVVLEIMLPDMSGLEALRIIKGTCRQTPVIFHSTYEPPETCGVHQIDGAILKThdmeilkktvr
A4BUF4_9GAMM/29-72	ILVIDDFSTMRRIIRNLLRELGFENISEADGGSTALPALPrggr
A1U6W8_MARAV/1-59	MDGPQTLKALQQRPegLNIPVIFMTARLQPSEIEEYRSLGAIGVIPKPFDPMTLADDIr
Q4E6V6_9RICK/1-37	MVTALHDTHDRVQGINAGADDFLTKPINETALSARIK
Q3MAE9_ANAVT/690-800	ILHCDDDFSVRAVMQVILEKQGYQVMTVASGKEAVEKAKFNQPDAIILNLMMPDIDGWETLALLKQQPetQNVPVIILSGVTPDHNKELSHDVSDWIIKPPDVKLLCRAle
Q8YLX3_NOSS1/722-832	ILHCDDDLSVRAVVQVILEKQGYRVMTVASGKEAVEKAKVNQPDAIILNLMMPEIDGWETLALLKQQQetKDVPVIILSGVIPDHSKELPHDVSDWIIKPPDVKLLCQALe
C0KJQ0_SPIPL/398-507	LLIVESDESFAQILYDVAREHGFRTLVALSGAEGLELARALTPAAITLELTLPDMDGWVVLDRLkHDLAtRHIPVQIISALGDEHRARKRGAIACLHKPANAEWLAramq
B8G7G5_CHLAD/1099-1208	aLIIESSAVVAEQLARYLAEQNIQPVVWLYGNGAVEQVAAMRPDLIVLSVEIPDRSGWEILADLQRDPelRRIPVIVVSVVDEPERGFTAGAAAYLVKPINRAMLQQALs
B0CE08_ACAM1/450-545	VLLIATNPSLIEQVNQYLSKQSLKVVVARSELEAAQKIILFKPQAIILQTLLTTGSGWDILSILQQRERDCPILLIGSTADCQQITdfrvdgcltl
B0JLH0_MICAN/533-642	VLVVEANPQVIEQFVDRLSELGLKAIIARSGTEAIEKARQLKPRCVFLNPNLPLLSGWDVLTLLKSHPqtKDMKVIVTAADSERNRSQQQGADSFLVPPITSAALQAcln
A8YMX9_MICAE/532-641	VLVVEANPQVIEQFVDRLSELGLKAIIARSGTEAIEKARQLKPRCVFLNPNLPLLSGWDVLTLLKSHPqtKDIKVIVTAADSERNRSQQQGADSFLVPPITSAALQAcln
E0U7L3_CYAP2/596-705	VLVVESISTSIEQMTDLLTRLGYRVVIARTGTEALEKARQLQPATIFLNPLLPVLSGWDVLKLLKSDPatKQIKVIVTSFHCDQPHSEKVGADGFLSLPVEESNLQAIlh
B7KEN8_CYAP7/588-697	VLVVESIATTIEQLTDLLTRLGYRFVIARTGTEALEKARQLQPEMIFINPLLPLLSGWDVLKLLKSDPstKQIKVIVTSSQSEQSHSQQVGADGFLSLPLDPLELEKVLn
B7K6A5_CYAP8/576-684	VLIVEAIPRYIEDLIDKLTQLGYRVVIARTGTEAVEKARQLSPYAILLNPLLPLLSGWDVLTLLKSDPetRTIPVFVTTSQGNQPfnepnqadgflsvpvdlpilqtil
C7QTM4_CYAP0/599-707	VLIVEAIPRYIEDLIDKLTQLGYRVVIARTGTEAVEKARQLSPYAILLNPLLPLLSGWDVLTLLKSDPetRTIPVFVTTSQGNQPfnepnqadgflsvpvdlpilqtil
Q10Y27_TRIEI/661-770	VLIVEAVPGFIEDLKNKLTGNGYRVVIARSGTEAVEKARKLQPKLIFLNPLLPLLSGWDVLTLLKKDTdtCHIPVVITSTIGEKERGIVNGANQFLSLPVELSALEEVlt
A0Z000_LYNSP/658-767	ILIVEAAPRYIFSLSEQLTNLGYRVVIARSGTEALEKARCLQPRVIFLNPLLPLLSGWDVLTLLKTNThtHQIPVVITATLGDKKRAQLNNCDGFLSLPVQKQELQgilt
D5A387_SPIPL/625-734	ILIVEAVPKYIDDLSDKLTKLGYRAIVARTGTEALEKARRLQPRMIFLNPLLPLLSGWDVLTLLKTDVdtSEIPVFITATLGDKKRSLKTASDGFLSLPVQKSDLQLvin
B5W3V1_SPIMA/627-736	ILIVEAVPKYIDDLSDKLSKLGYRAIVARTGTEALEKARRLQPRMIFLNPLLPLLSGWDVLTLLKADVDTCQIpVFITATLGEKKRAMKVTCDGFLSLPVEKSDLKLvin
D8G2S1_9CYAN/717-826	VLIVEAVPRFIEDLSNLLTNLGYRVIVARSGTEALEKARRFSPEVIFINPLLPLLSGWDVLTLLKTDADTCSIPAIVtaTRGEKERAKLNRADGFLSLPVKEATLLEQLr
B2IWG8_NOSP7/677-785	VLVVEAVARYIEDLTEKLKSLGYRVVIARSGTEAVEKARRLQPIAIFLNPLLPLLSGWDVLTLLKSDTaTRHISVIVTATGAEKEKAFANRADGFLSLPVEHQVlapvl
A0ZKS3_NODSP/180-289	VLVVEAVARYIEDLTDQLKGLGYRVVIARSGTEAVEKARRLQPKAIFLNPLLPLLSGWDVLTLLKSDAvtKHIPVMVTATGAEKEQAYANRADGFLNLPVQHQALVplle
Q3MEE1_ANAVT/675-784	VLVVEAVARYIEDLTDQLKTLGYRVVIARSGTEAVEKARRLQPKAIFLNPLLPLLSGWDVLTLLKSDSatRHIPVVVTATGAEKEIAFANRADGFLSLPVEQQSLTplld
Q8YT43_NOSS1/697-806	VLVVEAVARYIEDLTDQLKTLGYRVVIARSGTEAVEKARRLQPKAIFLNPLLPLLSGWDVLTLLKSDGatRHIPVVVTATGAEKDIAFANRADGFLSLPVEQQSLTplld
D7DZZ8_NOSA0/671-780	VLVVEAVARYIEDLTQHLKSLGYRVVIARSGTEALEKARRLQPKTIFLNPLLPLLSGWDVLTLLKSDSvtRHIPVIVTATGAEKEHAYAHRADSFLSLPVEHQALVPile
D4TDX8_9NOST/631-740	ILIVEAVSRYIEEITQHLKSLGYRVVIARSGTEALEKARRLQPKTIFLNPLLPLLSGWDVLTLLKSDSatRNIPVIITATGAEKEQAYLNRADDFLSLPVEYSAMVpive
D4TU55_9NOST/619-728	ILIVEAVSRYIEEITQHLKSLGYRVVIARSGTEALEKARRLQPKTIFLNPLLPLLSGWDVLTLLKSDSatRHIPVIITATGAEKEQAYLNRADDFLSLPVEYSAMVpive
B4W3D1_9CYAN/730-839	VLIVETVPRYLESLTVQLKHLGYWVVNARSGPEALSKARSLQPSIILLNPLLPQVSGWDVLTLLKSDPqtRHIPILVTATQAEKEQADQNNADGFLSLPVQEEALATSli
Q4BWR5_CROWT/586-692	ILIVEAIPKSIETLMDKLTQLGYRVMIARTGTEAVEKARQLRPYAIFLNPLLPLLSGWDVLTLLKSDPQTQNIrVFVTQTQghqllgkhrctdgfikipsdlstleh
A3ITQ6_9CHRO/579-688	ILIVDAIPQSIEALMDKLTQLGYRVVIARTGTEAVEKARQLRPYAIFLNPLLPLLSGWDVLTLLKSDLqTRNIRVFVTQTQGNQLLGEHHHADGFIKVPTNLGTLEqclk
B1X070_CYAA5/580-689	ILIVEAIPQSIEALMDKLTQLGYRVVIARTGTEAVEKARQLRPYAIFLNPLLPLLSGWDVLTLLKSDLqTRNIRVFVTQTQGNQLLGEHRCADGFIKVPSDLETLKQclk
C5BTH0_TERTT/620-729	ILMIDDDLEYLELMSRMLGKAGYRVHTATSAAEGFELSVRLQPRLIILGLLLPDENGWQLLARIKAQPtlADTPTIVASISDERGKSQANAADAFLAKPVSPARLKKAVE
A7C5A4_9GAMM/1-59	MPGIDGWKVLSEIKSDSllADIPIIMTSVEEAQNKGMAMDATDYLLKPVRQDQLKNlfn
A7BT04_9GAMM/384-493	VLIIGSDASLCDSLKNDLEKFGYAVAVAATSDEGLNLANKLRPDAIFINQEASQDNGVQILSTLKNNPllIHIPRIVIAPEENQEKCYAMGATHCLNKQATQPQLVSLLk
A7BYA4_9GAMM/153-262	ILIIDDDANVRDLLKKEFSHKGYAVAIATEGTEGIKLANKLRPDVILLNAQMSDMDGWRILSQLKSDPllARIPVILIAMATDKEKGYAMGATDCLDKTMVYSQLATIle
Q7NDM3_GLOVI/558-668	VLVVEDDLELAHVLTVMFARYGVQTLHARTASEAFAFCLDHHPDLLVLGLLLTDGDGFAVVNRLRQHDrlRLMPLVVYTVQEIDEAQRERLKLGPTLFFTKSrippvefeh
A5D1W9_PELTS/1-44	meNVYIVMLTAKGQEVDRRRGREVGADLYITKPFNPDEIIRiar
D4MU18_9FIRM/1-37	MLTAKAEIDDKVEGLDLGANDYLTKPFAAKELLARIR
B0NY74_9CLOT/1-37	MLTAKAEIDDKVEGLDLGANDYLTKPFAAKELLARIR
D9SDN9_GALCS/4-116	VLLVDDHADIRRLIRITLGENFDIFEAEDGVTALRLALKIVPDLIVLGVMMAGaLDGLQVLGAIKSAPqlQHTHVIMVTARGQVSDYEDGMQRGADAYFIKPFSPLALVAAIK
D2R955_PIRSD/53-163	VLVADGNQDSADELGWWLHRCGHDPSVVYDGPTALRVAAMHRPQVVLLHLEIPQMDGCRVAKQLRHDFPRweCLLIGITGRTDEARYRQSIESGVDLLLIEPYrlliletl
E8N182_ANATU/38-149	ILLVESDPVVADLIgRQALQSVGYQVVVVGDGNSAIARAVQWNPDLVLANLNLPGLSGKDLMVALQAQGLQMPVILLANRGQEADIVQAFRLGATDYLLLPVREAEVVSAVe
Q1D2J2_MYXXD/33-147	VLLVDSAPGAQAVLAAALAEAGFEVLLVAGAQAALASLAEGGtaPQLVVTEVELQDGDGFSLCGQVRADArtAHLPVLLLARREEEFHRDLAGGVGADDYLAHPVDARDVVAlar
E3FXD2_STIAD/34-148	VMLVEPDPQYQSLLGTGLSEAGFEVAVVSSAEAALEEMaaPQMPPHLVVAEAALEGMDGFLLCEKLRSEMrtALVPVLLLASKREPFHPELASTVGADDYLPKPVRVQDVVAlar
Q08W66_STIAD/2-78	aaPQMPPHLVVAEAALEGMDGFLLCEKLRSEMrtALVPVLLLASKREPFHPELASTVGADDYLPKPVRVQDVVAlar
A8TXJ8_9PROT/139-229	lvitrartlghMLARELANCGYRTQTASDPFEAMRFAVSEKPDIVLSSAVLDGMSGIDLLRAIRSIRptASLPSAVVTSFDaghpelaglp
Q2RVJ2_RHORT/136-236	ILLIEPQRSSAAIIGRELQNCGYKVTTVRTAMEALELAVRTRPDLVISSAVLDVLSGIDVGCALAAMPatEGIPFCILTSFERNNAFLARLpasaaylskg
A4U5J5_9PROT/141-235	vmlvmppgaQTRYVERELQQCGYRTLVVPDTIDAFSLAVQSKPDLVIISALMPHLDGIDLAIALVSMPstRNIPIAVITSLDSHNESLAllprkv
Q2W806_MAGSA/146-240	VLLVMPHGAQTRFVERELQQCGYRVSLMADSLRAFAMVVETKPDLVIISAMMPDLEGIDLAMALSAMPstRNIPLAVITSLDKDDDILKLLpkri
Q2W8M5_MAGSA/1-112	mLVAPHGAQSHFVERELRQCGYRTSVVPDTVLALSMVVQTKPDLIIISAVMPGLDGIDFAIGLSAMPstRNIAVAVITSLDRDADVLTLLpkkvpvifkgpnfaddlfkald
Q1JZD9_DESAC/157-269	IMLVDTQLPALAASISALSQEGFDIIQCGNAIEAVPVAVKTHPHLIITEANMPKISGMDLFNSLKKNPqtASIPVIALSGRATAKEEAQLLDMGFIDFIAKPVNAIRLSARIk
Q39ZN1_GEOMG/280-392	vlvagleedfagpllsRLRDEGYETITAGGGQDALDKGISMAPDLCILSLSLPEVGGIDVCLRLKAHErsKQIPVIITAPYPDRSAKVGSAQAGADGFFALPAETEELFlkar
D7AG62_GEOSK/281-393	VILADQDPERLRELADALRQERCDIITAVDGRDALDKGIAQTPALCILALDLPGIDGIDVCSRLKAHEqsSQIPVIITAPHRDASVRSRCAQAGADGFFALPAEMGDLLMaar
Q747B7_GEOSL/261-373	VILADQDPERLRELADALRQERCDIITAVDGRDALDKGIAQTPALCILALDLPGIDGIDVCSRLKAHEqsSQIPVIITAPHRDASVRSRCAQAGADGFFALPAEMGDLLMaar
Q6SLD9_COCHE/949-996	ahrqfLRLPILAVSANARMEQVDQALAAGMDDAISKPFRIPELWPKir
B2VX54_PYRTR/831-881	herpdrqSLRLPILAVSANARMEQIEQALSAGMDDAISKPFRIPELWPKir
E3RP03_PYRTT/889-940	sherpdkqSLRLPILAVSANARMEQIEQALSAGMDDAISKPFRIPELWPKir
B2J550_NOSP7/26-138	ILVIEDETQTRNLFVNSLKSKGFDTIGAENGMVGVQRAEEYSPDLVLCNVSMPELDGYGVLSRLRQNPvtAIIPFIFLTVKLSKAELRKGMNLGADDYLTKPCSVEELVGAIa
D4TF29_9NOST/9-121	ILVIEDDHLMQNLLLESLKAEGFATIAAETGELGLYKAKENLPDIVICELIMPDMDGYTVLTKLRQNSqlAIMPFIFLSTNNSKAALRKAMELGADDYLTKPTTIDELLKAIh
D4TPT1_9NOST/9-121	ILVIEDDHLMQNLLLESLKAEGFATIAAETGELGLYKAKENLPDIVICELIMPDMDGYTVLTKLRQNSqlAIMPFIFLSANNSKAALRKAMELGADDYLTKPTTIDELLKAIh
D6U472_9CHLR/4-111	ilvvghhtfanevsglqvtwgGEHYHFIYISSGEVALDVARELKPDVFLLNYALSDMNGIELYDRLHAQSelADVPALLsCVQIFDESLAEAatrrhlyilkqhvdll
E4RPH8_HALSL/4-116	tvIINDNANYFKEITSLISqNKELNLIANYENPIRCLTELKKDKreLKVVIMTTNIMGYSGLEVAKQIHHLDKKIKIIFIADNHDYAVEAFDVGAFDYLLWPVEEKRFRETIn
F2JGY8_9FIRM/4-115	illydeeiEERRQLCKQILKyYEAYklvVQISEFEDYVSVLDALKKENFELVVIAQDGTFSLEVVDRVRHMKPDIKLLWCSDLDFAIRSYDVQAKYFLKKPISEETLAQALk
A8SHW3_9FIRM/55-136	mdcyhdqesffeaarnepltnavIALPGVDGLNAVEHLRALCPQTRIIWCSDLDFSLHAFRLRADYFLLEPVTEAALRQgfr
C7H2D8_9FIRM/34-114	mdcyhdqesffeaarcdpltnavIALPGVDGLNAVEHLRALCPQTRVIWCSDLNFSLHAFRLRADYFLLEPVTEAALRQgf
A5ZVB9_9FIRM/24-126	egehyakvindycinqklfpllETYQNQEVFFKEIQTHVPDIVLLVLPGVDGLNAAEHLRSLFPGCGIIWCSNLDFSLHAFRLRVEYFFLEPVRDDEIQEglr
C6JE14_9FIRM/6-115	iltdqeqegqncAEYIRNYCTeKKVFPLIEIYQNQEQFFGRIRKTVPAVVFLALPGVSGLNAAEHLRSLYPKCGIIWCSDLDFSLHAFRMRIEYFFMKPVEEQKIKEgls
E7G9K4_9FIRM/3-117	ivvcddqldylnliekKIVQCFDeKEIPLNTYTYSNIKDLIDSVKKHSYQFAFIEMNIENGKGVEAAQLLRKANPACRVIFISDKYRQVQEAFQVHALEYLLKPIDTNKFKDvmn
B1C3M9_9FIRM/4-111	VAIVDDSDSSLSMIIEILLKYGFVKEEIYYFDSSKKCLsSKIDFSLYLVEIDLPEKAGLDIIKKLRDKNVFLIYVTACSKHLKNAFDKNVIGYVLKSKLNDELplaln
B6FKT5_9CLOT/13-128	ivecdenlkfqeyfksIVEkvalalQIPIVCMTFVNIEEFLNYYiEERDADLIFVNVNSKRENSYRFAKKIRSMDEKIKIIFLTSLQNYYVESYDISLAEYWVKPIEKNRFYESVl
Q9KWM3_STAWA/6-116	aIIIDDNASTREDLKVNLSYFSFVSCKgTFSEYIEAKNTLDKKDIDLIFLKINTNNNKFIDIANNINSIHKHIQIVFLSSDSKHAHKSFEAHPFDYLIQPVEPIKLEKcll
B6FWR7_9CLOT/1-52	mETAREIRKVDDKVEIIFITSFVEYALEGYEVKAYRYLLKPVKYDDLKTSLi
E4VCF5_BIFBI/1-58	MGSMDGVALAKAVRKAGGTMQIVFVTGYSDYIAEGYDVEALNYLMKPVDAAKLFDVLd
E3ENH1_BIFBS/1-58	MGSMDGVALAKAVRKAGGTMQIVFVTGYSDYIAEGYDVESLNYLMKPVDAAKLFDVLd
A6BH54_9FIRM/18-117	efldaniknHMLNHALLEVDTFTSTDELLASPKEYSLIFLGILMPGTDGIEAARQLKDGPNPPIIIFTTKSTEHCLASYNLGVEGYILKPIREDDFekvf
D4JWD7_9FIRM/1-58	MGGMSGIETAKRIRALDKNVMLVFVTTSNEFASESYAVKANFYLLKPVRAESIRQlae
F0Z1U7_9CLOT/11-120	aEDRDVISRLLKQYFNIYPYEyCITEYSSGEMLTADYKEGIdtFSLIFLGMCLPGMPGMETARKVRQMDKKAAIVFMAATPKFALESYEVRAYGYLLKPVQAEKalllie
C7H1H8_9FIRM/16-121	grVQRHCMEYYARRADACIVEQLESTAALLRQEEAGSrYELYLIELPAANpCSGLQAAAELRRRGVRAPLAFLAHTTAYAYEAFRVNAMQYLHIPFRPEQLTALLd
C7HGV4_CLOTM/1-58	MPGFTGIDLANEIRGSDKTAPILFFTSSAEFALESYSVRAADYVLKPVSKEKLFltfd
D3MPT5_9FIRM/4-120	IAICDDEKRFCLELEKYILkyefinDIEIEIKKFYTGEDLIEFIKKEEIDLLFLEIELVKMNGISVGEYIRDALenYKTEIVYFSSKDSYDRQLFKTNPFDFLEKPIDIDKLNSIIk
A5KRM0_9FIRM/3-112	VIIADYDEEAIRLFEEQCKQFSYVELSgKFNDSAETLKYVSRHRVEAAFINIELNGMDGLQLGEKLRELNPKIVLVFFIEHTEYILEALRIKADGYMIRPYTMEDLTwtm
E5XK29_9FIRM/3-112	VIIADYDEEAIRLFEEQCKQFSYVELSgKFNDSAETLKYVSRHRVEAAFINIELNGMDGLQLGEKLRELNPKIVLVFFIEHTEYILEALRIKADGYMIRPYTMEDLTwtm
A5KMC7_9FIRM/3-112	VIIADYDEEAIRLFEEQCKQFSYVELSgKFNDSAETLKYVSRHRVEAAFINIELNGMDGLQLGEKLRELNPKIVLVFFIEHTEYILEALRIKADGYMIRPYTMEDLTwtm
D4KBL7_9FIRM/3-113	ILVVDDGQLAINSLIRILCrvAPDCDYISAMTTDDALTWMRQGPMDAAFLNLEMPGMNGLALARMIQKLQPRCNIIVVTEHPEYALEALQIFVSGFLLKPANEADVRNVLe
A8S7X1_9FIRM/3-113	ILVVDDGQLAINSLIRILCrvAPDCDYISAMTTDDALTWMRQGPMDAAFLNLEMPGMNGLALARMIQKLQPRCNIIVVTEHPEYALEALQIFVSGFLLKPANEADVRNVLe
E2ZHE9_9FIRM/3-113	ILVVDDGQLAINSLIRILCrvAPDCDYISAMTTEDALSWMRQGPMDAAFLNLEMPGMNGLALTRMIQKLQPRCNIIVVTEHPEYALEALQIFVSGFLLKPANEADVRNVLe
E3GJ67_EUBLK/3-119	VLATDDEQQSLERLIHILKefLPTADIHGFKSSKEALSFAekwiweSGKRLDLAFMAIKMSAISGLELASKLKKLCPEVRIVFVTHYRDYAYDAFQIHAQGYLLKPVTRQAIENELl
D1PGI0_9BACT/5-111	caIIDEDPEALQLLEQYIEkTPTLHLIGAYKSAIDAVDGIHHNHLDILFLAIHMQQISGLEFAKVVPKNVKIVFTTAFKEYAIEAYKVNTFDYLLKPITYDDfmgsc
Q1VQ93_9FLAO/1-55	MPKITGISMLKMLKNKPQVIIYSAYEKYALESYELDVADYLLKPYSLDRFYSAIq
D7VV51_9FLAO/1-105	MIIDDDELDRLVLQHYIRqYQNIEVVASFDSAEKAIPYLDLPIDFLITETNLGGMNGLEFRKLAHKIPACIFVSSHPELAAGAFEINTLDFITKPLTAERFhysm
D7WVU3_9BACI/4-114	avLIDNEPLALHYFQNKLHaFQQIQVIQTFTSVEVFLNELPTMEFEAIFLEVKLQELSGLEVADIIKTERPQVSVIFITSYHEFALQAYEIGSLDYVLKPISHARLEKTVa
B1HUW3_LYSSC/4-114	aVLIDNEPLALHYFQNKLQvFQQIQVIQTFTSVEVFLNELPSIEFEVLFLEVKLKELSGLEVADMIKTERPHVSVVFITSYHEFALQAYEIGGLDYLLKPISHARLEKTVt
A3I3R1_9BACI/4-114	aVLIDNEPLALHYFQNKLQvFQQIQIIQTFTSVEVFLNELPSIEFEVLFLEVKLKELSGLEVADIIKTERPHVSVVFITSHHEFALQAYEIGGLDYLLKPISHARLEKTVt
B9QU86_9RHOB/1-46	mdgkQSQIQIVFVTAHADHAVQAFDHGAVDYLLKPVEPDRLKRAId
Q15WR3_PSEA6/4-113	cvVIDDEALARERIAQYISrSPLCEVVAEASSFENAKQLILEQQPDICFLGIQIIGGSGVELAKELHNSVSCHWVFTTAHSEYAIAAFELEATDYLLKPFQDSRLAQVIa
C8X5R7_DESRD/7-117	llahpvsEIRQTLRDHCQrVAWLRVVGEAARANEALELAQNMAYNALFLApGPMGECTGLELARLLKTMPLPPALLFVATTQDQALEAFELGALDYFLWPASTERLDQcle
C6BV25_DESAD/6-117	tLILHPDAEVRSGIREALRGVKLVRVLgETVNADEALELHKAVGYGIIFLGFDYEEgINGAELAQALGASKHKPGLIFIAGDETKAYEAFELGAVDYLIWPPDEERMQKTLe
E1K0H1_DESFR/6-117	aLLVHPDPEVRTALRQGLAEADFIRVLgEAVDAYEASELLRAIPYGLLFCGVDLPGeVGGFELAQALTAAKRQPGLVFIATDESRAFAAFELGAADYLLWPFSPQRIAQTLe
D2LA81_9DELT/6-117	aLLVHPDPAVRTALRDGLSGLDFIRVLgEAADAYEASELLRAIPYGLLFCGVDLPGeVGGFELAEALLAAKRRPGLVFIAGDEARAFRAFELGAADYLLWPFTRERFAQTLd
C4XIZ4_DESMR/6-117	aLLVHPDPAVRTALRTELCRVDFiRVLGEAADAYEASELLRAIPYGLLFCGVDLGGeMGGFELAEALAAAKRQPGLVFIAADETRAFRAFELGAADYLLWPFTPQRFAQTLd
A1VFM1_DESVV/6-116	tLLVHPDPMLRHRLRAMLEPVDFlRVLGEAAGAEEALALLNALPYGAVFLGISLAEgPDGMEVARRLMGNRDHPALIFIADDESRAFEAFELDATDYLIFPCAADRfdrtl
Q72E30_DESVH/6-116	tLLVHPDPMLRHRLRAMLEPVDFlRVLGEAAGAEEALALLNALPYGAVFLGISLAEgPDGMEVARRLMGNRDHPALIFIADDESRAFEAFELDATDYLIFPCAADRfdrtl
E3IRR8_DESVR/6-116	tLLVHPDPMLRHRLRAMLEPVDFlRVLGEAAGAEEALALLNALPYGAVFLGISLAEgPDGMEVARRLMGNRDHPALIFIADDESRAFEAFELDATDYLIFPCAADRfdrtl
B8DR85_DESVM/6-116	tLLAHPDPEVRQRLRRMLASVPFlRVLGEAVDGEEAWALLDALPYGVFFTGVDLGGeTSGMELARRLLGRRDRPALVFIAGDEKLAFEAFDLDATDYLIFPCPDERFQrtv
E6VZH0_DESAO/6-117	tLLIHPDPEIRTALRDVLEDVRFiQVLGEAVSAFEAMEMLEAIPYGVFFVGVDLPGgASGIEMAQMLAGRKHKPALVFISDTETHAYAAFELGATDYLLWPPAtgrmartvd
F0JDB9_DESDE/6-117	tLLIHPDPEVRTALRDVLEEVPFvQVLGEAVSAFEALELLEAIPYGVFFVGVELPGgASGIEMAQMLAGRRNKPALVFISGSETQAYAAFELGATDYLLWPPAPGRMartmd
C7LXK6_DESBD/6-117	allLHPDPEVRSQLRDMLSpVKEIAVLGEAVSSFEALEMLTFIPYDVFFMGTDLPHgVSGMELAAHLAQGDDPPALIFLATEEDQAFTAFELGAADYLLWPANANRFarsie
D6STH4_9DELT/6-117	aLIVHPDREVTLKLREFFAgEKRIKILGEAVSSNEALELLESISYDVFFLGIDLPDgVSGMELTQMLAQRKFRPHIVLIALDQQHAYKAFELGVADYLIWPFETGRLENTVd
E1KKK8_9FIRM/4-122	VVLCDEDNIYIQLLKKLIMeiairnNYNIEIAVMASSPQDVLEYLDKENeISIYILEtvYSLSEEDGIELAKAVREKDRDSYIVFCTAHTEYIYKVMTGLIKPSGFLIKQgeavkieel
C2PXZ1_BACCE/8-131	IFVCEDNIHQRNEIEQVINnylmMMNYdAKFEfSTADPQLILSYINKEKnaasyfGRLYFLGVDLNTeMNGIELGAEIRDRDPSAKIVFITARAELAYLTFLYKVEAMDYILKGNQVNLkskii
C0EIC4_9CLOT/3-99	IMVVDSDQTALQKAADVLTkrRAAITVVLQQSAVKAAEFAMCNAVDILFARIELPDMSGEELLEKVKRLQPITECHLLKdgeeiivtprgevmvgaa
B3QX59_CHLT3/679-792	ILIIDHNQADRNNLFNIIKGAGFNVIEVDSALSGLNTFKAHLeeIDLVIAELHLPIMDGETLCKKILEINPLQKVILSYEPSPiAETRPRTLCNRTLDMIPKPFQADDILNIIs
Q2C7M4_9GAMM/21-130	ILIVEPDHNYGQQLIELFWREGFVIKRCQSALEAENFYKNAIVDLMLVSNQLPEMKGLTFLKQCRQVSHIPFVLLADNYSDTECVNSFFHGVDDYISRKQPIKEVLcrvi
Q1ZR77_PHOAS/12-121	ILIVEPDHNYGQQLIELFWREGFVIKRCQSALEAENVYKNAIVDLMLVSNQLPEMKGFTFLKQCRQVSHIPIVLLADNYSDTECVNSFFHGVDDYIPRKQPIKEVLcrvi
F2PAC4_PHOMO/12-121	ILIVEPDHNYGQQLIELFWREGFVIKRCQSALEAEDVYKNVTVDLMLVSNQLPEMKGFTFLKQCRQVSHIPIVLLADNYSDTECVNSFFHGVDDYIPRKQPIKEVLcrvi
D8IDU7_BRAP9/7-120	ILIAEDSKEISDNIKKILLkNPAVKIVNIVNNGIDAYKTIINKKIDFAFVEFNLPMMSASELLKQLKKESINTKVIVLSTTDKnDDLNTRILNLGAFKIINKNAKIEYIENEIs
D5U8Q8_BRAM5/7-116	VLIAEDSKIISGMLNNILAnHYRINVVSLVNNGIDAYKSIISIKPDFVITEIDLPLMGGIELLKLLKKENIQVNILVMTsLTKNKDLSSRALELGALDIIYKPRNvsadf
C0QW41_BRAHW/7-116	VLIAEDSKATSALLNNVLAnHYRIEVVSIVNNGIDAYKSIVAIKPDFVVMNIDLPLMGGIELLKLLKKENIQTNILVMSSLAQnKDLSSRALDLGALDIIYKPRNInadf
B3SFK1_TRIAD/1-98	maARSELKNMLATLGQSDVDLMKDGRDLVGREQSFKYDLIFIREDLGFsLTGVNLVRYLTRSNlvpKWCKFVVITDNAQsigsspifrhlrteilefp
A7HGW0_ANADF/18-121	pdgasdLTRALTHAGFAVTTALAERDALEALERSSFEAVYVAQSLGGPALARVVAASGqrlGDAPVVVLGSAGTVQEAVDAMQLGAGDYLAPPHDPEAAVRRLa
F0Y6W0_9STRA/496-590	LLVVDDEPASLLATRDALRaAYGCRVDAASSALDALDALESEAYDAVLVELGLGGAGGAAVVAaagdradgdrpfvaalargagalpdaadlgad
C1A983_GEMAT/15-128	ILIADHDPVSATQTEAALRrrlGTGAQFTRSATLAQTIRAMLDTPQDAVLLELGLPDAGGIASVVGVRSAAPLVPIVVHTAVLDDMLALRALRAGAQECTEKGMAPESLVRMlg
[truncated: 1,485 more rows]
