# Supplementary material for: The Aspartate-Less Receiver (ALR) Domains: Distribution, Structure and Function
Source: PLoS Pathog. 2015 Apr 13;11(4):e1004795. doi: 10.1371/journal.ppat.1004795 (PMC4395418; doi:10.1371/journal.ppat.1004795)
Supplement: S6 Table — (XLS) [file ppat.1004795.s013.xls]

## Sheet: Sheet1
Domain Architecture	Domain Accessions	Total ALRs with Architecture	Total Pfam 26.0 Sequences with Architecture	Phyla with Architecture
Response_reg	PF00072	613	14516	Verrucomicrobia;Deinococcus-Thermus;Planctomycetes;Candidatus Poribacteria;Firmicutes;Placozoa;Proteobacteria;Cyanobacteria;Chlorophyta;Bacteroidetes;Aquificae;Ascomycota;Actinobacteria;Bacillariophyta;Chrysiogenetes;Streptophyta;Acidobacteria;Spirochaetes;Nitrospirae;Chloroflexi;Basidiomycota;Euryarchaeota
Response_reg~Trans_reg_C	PF00072 PF00486	610	30299	Verrucomicrobia;Chlorobi;Firmicutes;Proteobacteria;Cyanobacteria;Bacteroidetes;Actinobacteria;Streptophyta;Spirochaetes;Chloroflexi
Response_reg~GerE	PF00072 PF00196	394	13771	Verrucomicrobia;Planctomycetes;Firmicutes;Proteobacteria;Cyanobacteria;Bacteroidetes;Actinobacteria;Acidobacteria;Spirochaetes;Nitrospirae;Chloroflexi;Microsporidia
Response_reg~Response_reg~GGDEF	PF00072 PF00072 PF00990	165	326	Proteobacteria;Cyanobacteria;Deferribacteres
Response_reg~CCT	PF00072 PF06203	163	179	Chlorophyta;Streptophyta
Response_reg~Response_reg	PF00072 PF00072	131	244	Verrucomicrobia;Chlorobi;Planctomycetes;Firmicutes;Proteobacteria;Ascomycota;Spirochaetes;Basidiomycota
Response_reg~LytTR	PF00072 PF04397	117	4007	Firmicutes;Proteobacteria;Bacteroidetes;Actinobacteria;Acidobacteria
Response_reg~ANTAR	PF00072 PF03861	92	822	Planctomycetes;Firmicutes;Proteobacteria;Actinobacteria;Spirochaetes
Response_reg~Sigma54_activat~HTH_8	PF00072 PF00158 PF02954	88	5479	Verrucomicrobia;Planctomycetes;Firmicutes;Fusobacteria;Proteobacteria;Bacteroidetes;Streptophyta;Acidobacteria;Spirochaetes;Arthropoda;Fibrobacteres
Pkinase~Pkinase~Response_reg	PF00069 PF00069 PF00072	69	79	Ascomycota
Response_reg~GGDEF	PF00072 PF00990	63	742	Firmicutes;Proteobacteria;Cyanobacteria;Actinobacteria
Response_reg~CheB_methylest	PF00072 PF01339	44	1672	Firmicutes;Proteobacteria;Cyanobacteria;Spirochaetes
Response_reg~AAA_31	PF00072 PF13614	44	187	Planctomycetes;Firmicutes;Proteobacteria;Actinobacteria;Chloroflexi
HisKA~HATPase_c~Response_reg	PF00512 PF02518 PF00072	43	2421	Firmicutes;Proteobacteria;Cyanobacteria;Bacteroidetes;Ascomycota;Actinobacteria;Streptophyta
Response_reg~HTH_18	PF00072 PF12833	43	1839	Firmicutes;Proteobacteria;Cyanobacteria;Bacteroidetes
Response_reg~HDOD	PF00072 PF08668	34	131	Verrucomicrobia;Proteobacteria;Deferribacteres
Response_reg~Sigma54_activat	PF00072 PF00158	23	856	Verrucomicrobia;Proteobacteria;Cnidaria;Bacteroidetes;Aquificae;Streptophyta;Nitrospirae
BetR~Response_reg	PF08667 PF00072	20	84	Proteobacteria
Response_reg~Myb_DNA-binding	PF00072 PF00249	18	149	Chlorophyta;Streptophyta
Response_reg~PPDK_N	PF00072 PF01326	18	18	Bacteroidetes;Acidobacteria;Spirochaetes
Response_reg~GGDEF~EAL	PF00072 PF00990 PF00563	18	225	Gemmatimonadetes;Firmicutes;Proteobacteria;Actinobacteria
Response_reg~HisKA~HATPase_c	PF00072 PF00512 PF02518	18	650	Firmicutes;Proteobacteria;Cyanobacteria;Bacteroidetes;Actinobacteria;Chloroflexi;Euryarchaeota
Response_reg~YcbB	PF00072 PF08664	16	255	Firmicutes
Response_reg~SpoIIE	PF00072 PF07228	15	496	Planctomycetes;Firmicutes;Fusobacteria;Proteobacteria;Bacteroidetes;Actinobacteria
Response_reg~HD_5	PF00072 PF13487	15	431	Firmicutes;Proteobacteria;Bacteroidetes
Response_reg~DUF3685	PF00072 PF12452	12	28	Cyanobacteria
Response_reg~CbiA	PF00072 PF01656	11	24	Firmicutes;Proteobacteria;Actinobacteria
HisKA~HATPase_c~Response_reg~Response_reg	PF00512 PF02518 PF00072 PF00072	10	177	Firmicutes;Proteobacteria;Streptophyta
HATPase_c~Response_reg~Response_reg	PF02518 PF00072 PF00072	10	40	Chlorobi;Proteobacteria;Basidiomycota
Response_reg~SpoIIE~HATPase_c_2	PF00072 PF07228 PF13581	9	131	Lentisphaerae;Proteobacteria
HATPase_c~Response_reg	PF02518 PF00072	9	343	Firmicutes;Proteobacteria;Cyanobacteria;Ascomycota;Nitrospirae
Response_reg~Response_reg~HisKA~HATPase_c	PF00072 PF00072 PF00512 PF02518	9	25	Proteobacteria
Response_reg~PAS~GGDEF~EAL	PF00072 PF00989 PF00990 PF00563	8	50	Proteobacteria;Acidobacteria
Response_reg~GGDEF~Response_reg	PF00072 PF00990 PF00072	8	18	Firmicutes;Proteobacteria;Bacteroidetes
GAF~HisKA~Response_reg	PF01590 PF00512 PF00072	7	26	Streptophyta
Response_reg~HATPase_c	PF00072 PF02518	7	165	Verrucomicrobia;Proteobacteria;Spirochaetes
Response_reg~Hpt	PF00072 PF01627	7	111	Firmicutes;Proteobacteria
Response_reg~Trans_reg_C~Hpt~Response_reg~Response_reg	PF00072 PF00486 PF01627 PF00072 PF00072	7	18	Cyanobacteria
Response_reg~Spo0A_C	PF00072 PF08769	7	391	Firmicutes
CBS~HisKA~HATPase_c~Response_reg	PF00571 PF00512 PF02518 PF00072	7	9	Cyanobacteria
HDOD~Response_reg~GGDEF	PF08668 PF00072 PF00990	7	18	Proteobacteria
Hpt~Response_reg	PF01627 PF00072	6	9	Proteobacteria;Chrysiogenetes
Hpt~Response_reg~Response_reg~GGDEF	PF01627 PF00072 PF00072 PF00990	6	31	Proteobacteria;Chrysiogenetes;Spirochaetes
Response_reg~AAA_31~TadE	PF00072 PF13614 PF07811	6	7	Proteobacteria;Actinobacteria
Response_reg~HTH_25	PF00072 PF13413	6	10	Chloroflexi
Response_reg~TPR_16	PF00072 PF13432	5	18	Proteobacteria
Response_reg~HATPase_c_2	PF00072 PF13581	5	47	Planctomycetes;Acidobacteria
Response_reg~Response_reg~GerE	PF00072 PF00072 PF00196	5	7	Actinobacteria
Response_reg~GGDEF~EAL~Response_reg~GGDEF	PF00072 PF00990 PF00563 PF00072 PF00990	5	5	Firmicutes
Response_reg~Guanylate_cyc	PF00072 PF00211	5	75	Actinobacteria;Spirochaetes
Response_reg~Trans_reg_C~Hpt~Response_reg~Response_reg~GGDEF	PF00072 PF00486 PF01627 PF00072 PF00072 PF00990	5	10	Cyanobacteria
GAF~HisKA~HATPase_c~Response_reg	PF01590 PF00512 PF02518 PF00072	4	180	Cyanobacteria;Ascomycota
Response_reg~CitT	PF00072 PF12431	4	455	Proteobacteria
Response_reg~HTH_8	PF00072 PF02954	4	552	Verrucomicrobia;Proteobacteria
Response_reg~HisKA~HATPase_c~Response_reg~Response_reg	PF00072 PF00512 PF02518 PF00072 PF00072	4	14	Firmicutes;Proteobacteria
Pkinase~T2SE_Nter~Response_reg	PF00069 PF05157 PF00072	4	4	Proteobacteria
Response_reg~EAL	PF00072 PF00563	4	238	Proteobacteria
Response_reg~PAS_9~HisKA~HATPase_c	PF00072 PF13426 PF00512 PF02518	4	57	Euryarchaeota
Response_reg~HisKA~HATPase_c~Response_reg	PF00072 PF00512 PF02518 PF00072	4	99	Proteobacteria;Bacteroidetes
Response_reg~Trans_reg_C~Response_reg~GGDEF	PF00072 PF00486 PF00072 PF00990	3	3	Cyanobacteria
Response_reg~TPR_2	PF00072 PF07719	3	6	Proteobacteria
Response_reg~Response_reg~HD_5	PF00072 PF00072 PF13487	3	5	Proteobacteria
Response_reg~Response_reg~Trans_reg_C	PF00072 PF00072 PF00486	3	3	Proteobacteria
Response_reg~GGDEF~EAL~Response_reg	PF00072 PF00990 PF00563 PF00072	3	3	Firmicutes
Response_reg~TPR_11~TPR_9~TPR_11	PF00072 PF13414 PF13371 PF13414	3	3	Proteobacteria
PAS_9~HisKA~HATPase_c~Response_reg	PF13426 PF00512 PF02518 PF00072	3	317	Verrucomicrobia;Ascomycota
Response_reg~Trans_reg_C~BTAD	PF00072 PF00486 PF03704	3	29	Firmicutes
4HB_MCP_1~GAF_3~HisKA~HATPase_c~Response_reg~Response_reg~Response_reg	PF12729 PF13492 PF00512 PF02518 PF00072 PF00072 PF00072	3	4	Firmicutes
Response_reg~GAF_2~PAS~HisKA~HATPase_c~Response_reg~Response_reg~GGDEF	PF00072 PF13185 PF00989 PF00512 PF02518 PF00072 PF00072 PF00990	3	3	Proteobacteria
CHASE~HisKA~HATPase_c~Response_reg~Response_reg	PF03924 PF00512 PF02518 PF00072 PF00072	3	9	Streptophyta
Response_reg~PilZ	PF00072 PF07238	3	30	Proteobacteria
Response_reg~PAS_9~GAF_2~HTH_10	PF00072 PF13426 PF13185 PF04967	3	5	Euryarchaeota
Response_reg~PAS_3~HisKA~HATPase_c~Response_reg~Hpt	PF00072 PF08447 PF00512 PF02518 PF00072 PF01627	3	3	Proteobacteria
PAS_7~HisKA~HATPase_c~Response_reg~Response_reg	PF12860 PF00512 PF02518 PF00072 PF00072	3	22	Proteobacteria
Response_reg~PAS_3~HisKA~HATPase_c~Response_reg	PF00072 PF08447 PF00512 PF02518 PF00072	3	44	Proteobacteria
CHASE4~HAMP~PAS_3~GAF_3~HisKA~HATPase_c~Response_reg~Response_reg~Hpt	PF05228 PF00672 PF08447 PF13492 PF00512 PF02518 PF00072 PF00072 PF01627	3	3	Cyanobacteria
DUF4388~Response_reg	PF14332 PF00072	3	46	Deinococcus-Thermus;Cyanobacteria
Response_reg~Response_reg~HisKA	PF00072 PF00072 PF00512	3	3	Proteobacteria
Response_reg~PAS_9	PF00072 PF13426	3	50	Proteobacteria;Cyanobacteria;Streptophyta
Response_reg~PAS_9~GGDEF	PF00072 PF13426 PF00990	3	33	Cyanobacteria;Deferribacteres
PAS_3~HisKA~HATPase_c~Response_reg	PF08447 PF00512 PF02518 PF00072	3	213	Proteobacteria;Ascomycota
PAS_9~HisKA~HATPase_c~Response_reg~Response_reg~Hpt	PF13426 PF00512 PF02518 PF00072 PF00072 PF01627	3	25	Proteobacteria
Pkinase~Response_reg	PF00069 PF00072	3	8	Planctomycetes;Ascomycota
PAS_7~PAS_7~HisKA~HATPase_c~Response_reg~Response_reg	PF12860 PF12860 PF00512 PF02518 PF00072 PF00072	3	8	Proteobacteria
HisKA~HATPase_c~Response_reg~GGDEF	PF00512 PF02518 PF00072 PF00990	2	3	Proteobacteria
Cache_2~HisKA~HATPase_c~Response_reg	PF08269 PF00512 PF02518 PF00072	2	4	Firmicutes
Response_reg~GAF	PF00072 PF01590	2	13	Proteobacteria;Euryarchaeota
Response_reg~PAS_4~PAS_9~GAF_3~PAS_3~PAS_4~PAS_9~GAF_2~HisKA~HATPase_c	PF00072 PF08448 PF13426 PF13492 PF08447 PF08448 PF13426 PF13185 PF00512 PF02518	2	2	Euryarchaeota
HAMP~HisKA~HATPase_c~Response_reg~Response_reg	PF00672 PF00512 PF02518 PF00072 PF00072	2	21	Proteobacteria;Nitrospirae
Response_reg~BTAD	PF00072 PF03704	2	15	Firmicutes
HATPase_c~Response_reg~HTH_18	PF02518 PF00072 PF12833	2	7	Bacteroidetes
PAS~HisKA~HATPase_c~Response_reg	PF00989 PF00512 PF02518 PF00072	2	78	Proteobacteria;Cyanobacteria
Response_reg~Myb_DNA-binding~Response_reg	PF00072 PF00249 PF00072	2	1	Streptophyta
Response_reg~TPR_8~TPR_8	PF00072 PF13181 PF13181	2	2	Proteobacteria
CBS~CBS~GAF~HisKA~HATPase_c~Response_reg~Response_reg~Hpt	PF00571 PF00571 PF01590 PF00512 PF02518 PF00072 PF00072 PF01627	2	2	Cyanobacteria
Response_reg~HalX	PF00072 PF08663	2	50	Euryarchaeota
Response_reg~PAS_4~HATPase_c	PF00072 PF08448 PF02518	2	8	Proteobacteria;Euryarchaeota
HSF_DNA-bind~Response_reg	PF00447 PF00072	2	88	Ascomycota;Microsporidia
Response_reg~Bac_transf	PF00072 PF02397	2	2	Chlorobi;Bacteroidetes
GAF~Response_reg	PF01590 PF00072	2	23	Streptophyta
Response_reg~Response_reg~PAS_9~GGDEF~EAL	PF00072 PF00072 PF13426 PF00990 PF00563	2	6	Proteobacteria
Response_reg~His_kinase~HATPase_c	PF00072 PF06580 PF02518	2	6	Firmicutes
Response_reg~DUF4388	PF00072 PF14332	2	47	Proteobacteria
T2SE_Nter~HD_5~Response_reg~DUF4388	PF05157 PF13487 PF00072 PF14332	2	2	Proteobacteria
Response_reg~Hpt~Response_reg~Response_reg~GGDEF	PF00072 PF01627 PF00072 PF00072 PF00990	2	2	Proteobacteria;Cyanobacteria
Response_reg~PAS_9~PAS_8~GAF_3~GAF_2~HTH_10	PF00072 PF13426 PF13188 PF13492 PF13185 PF04967	2	2	Euryarchaeota
HisKA~HATPase_c~Response_reg~Response_reg~Response_reg	PF00512 PF02518 PF00072 PF00072 PF00072	2	11	Cyanobacteria
PAS_9~PAS_9~HisKA~HATPase_c~Response_reg~Response_reg	PF13426 PF13426 PF00512 PF02518 PF00072 PF00072	2	20	Ascomycota
Response_reg~PAS_3~PAS_4~PAS_3~PAS_3~HisKA~HATPase_c~Response_reg	PF00072 PF08447 PF08448 PF08447 PF08447 PF00512 PF02518 PF00072	2	2	Planctomycetes
HAMP~HAMP~HAMP~HAMP~HAMP~HAMP~HAMP~HAMP~HAMP~GAF_2~HisKA~HATPase_c~Response_reg~Response_reg~Response_reg	PF00672 PF00672 PF00672 PF00672 PF00672 PF00672 PF00672 PF00672 PF00672 PF13185 PF00512 PF02518 PF00072 PF00072 PF00072	2	14	Proteobacteria;Cyanobacteria
Response_reg~GAF~PAS~PAS_9~HisKA~HATPase_c~Response_reg	PF00072 PF01590 PF00989 PF13426 PF00512 PF02518 PF00072	2	2	Cyanobacteria
PAS_9~PAS_3~PAS_9~HisKA~HATPase_c~Response_reg~Response_reg	PF13426 PF08447 PF13426 PF00512 PF02518 PF00072 PF00072	2	3	Cyanobacteria
PAS_3~HisKA~HATPase_c~Response_reg~Response_reg	PF08447 PF00512 PF02518 PF00072 PF00072	2	30	Ascomycota
Response_reg~TPR_11	PF00072 PF13414	2	24	Proteobacteria
Response_reg~PAS_4~GAF~HisKA~HATPase_c	PF00072 PF08448 PF01590 PF00512 PF02518	2	2	Euryarchaeota
HAMP~HisKA~HATPase_c~Response_reg~Response_reg~Hpt	PF00672 PF00512 PF02518 PF00072 PF00072 PF01627	2	30	Proteobacteria
CHASE3~PAS_4~HisKA~HATPase_c~Response_reg~Response_reg	PF05227 PF08448 PF00512 PF02518 PF00072 PF00072	2	2	Proteobacteria
PAS_4~HisKA~HATPase_c~Response_reg	PF08448 PF00512 PF02518 PF00072	2	207	Proteobacteria;Ascomycota
Response_reg~PAS_4~HisKA~HATPase_c	PF00072 PF08448 PF00512 PF02518	2	38	Euryarchaeota
Response_reg~Response_reg~HWE_HK	PF00072 PF00072 PF07536	2	2	Proteobacteria
Response_reg~TPR_11~TPR_2~TPR_11~TPR_12	PF00072 PF13414 PF07719 PF13414 PF13424	2	2	Proteobacteria
Response_reg~PAS_9~PAS~HisKA~HATPase_c	PF00072 PF13426 PF00989 PF00512 PF02518	1	3	Euryarchaeota
PAS_3~PAS_9~PAS_3~HisKA~HATPase_c~Response_reg	PF08447 PF13426 PF08447 PF00512 PF02518 PF00072	1	4	Proteobacteria
PAS_8~Response_reg	PF13188 PF00072	1	1	Proteobacteria
PAS~PAS_9~HisKA~HATPase_c~Response_reg~Response_reg~Response_reg~Hpt	PF00989 PF13426 PF00512 PF02518 PF00072 PF00072 PF00072 PF01627	1	1	Chrysiogenetes
PAS_3~PAS_9~GAF~HisKA~HATPase_c~Response_reg~Response_reg	PF08447 PF13426 PF01590 PF00512 PF02518 PF00072 PF00072	1	1	Cyanobacteria
Trans_reg_C~BTAD~Response_reg	PF00486 PF03704 PF00072	1	3	Actinobacteria
PAS~HisKA~HATPase_c~Response_reg~Guanylate_cyc	PF00989 PF00512 PF02518 PF00072 PF00211	1	1
Response_reg~Response_reg~Response_reg~PAS_4~HisKA~HATPase_c	PF00072 PF00072 PF00072 PF08448 PF00512 PF02518	1	1	Proteobacteria
Response_reg~DUF4388~DnaJ~TPR_11	PF00072 PF14332 PF00226 PF13414	1	1	Proteobacteria
Response_reg~TPR_8~TPR_8~TPR_2~TPR_11~TPR_12	PF00072 PF13181 PF13181 PF07719 PF13414 PF13424	1	1	Proteobacteria
Response_reg~PAS_10~PAS_9~PAS_9~PAS_4~HisKA~HATPase_c	PF00072 PF13596 PF13426 PF13426 PF08448 PF00512 PF02518	1	1	Chlorobi
PAS_4~GAF_2~HisKA~HATPase_c~Response_reg	PF08448 PF13185 PF00512 PF02518 PF00072	1	4	Verrucomicrobia
PAS_9~PAS~PAS_7~PAS_4~PAS_9~PAS~PAS_9~HisKA~HATPase_c~Response_reg~Response_reg~Hpt	PF13426 PF00989 PF12860 PF08448 PF13426 PF00989 PF13426 PF00512 PF02518 PF00072 PF00072 PF01627	1	1	Proteobacteria
Response_reg~DnaJ~TPR_2	PF00072 PF00226 PF07719	1	1	Proteobacteria
Response_reg~PAS_9~PAS_9~PAS_9~PAS_9~HATPase_c	PF00072 PF13426 PF13426 PF13426 PF13426 PF02518	1	1	Euryarchaeota
Response_reg~HisKA_2~HATPase_c	PF00072 PF07568 PF02518	1	51	Proteobacteria
Response_reg~Response_reg~SpoIIE	PF00072 PF00072 PF07228	1	1	Proteobacteria
Response_reg~PAS_4~PAS_4~GAF_3~PAS_3~PAS_4~PAS~GAF_3~HisKA~HATPase_c	PF00072 PF08448 PF08448 PF13492 PF08447 PF08448 PF00989 PF13492 PF00512 PF02518	1	1	Euryarchaeota
CHASE~PAS_4~PAS_3~PAS_3~HisKA~HATPase_c~Response_reg~Response_reg~Response_reg~Hpt	PF03924 PF08448 PF08447 PF08447 PF00512 PF02518 PF00072 PF00072 PF00072 PF01627	1	1	Proteobacteria
Response_reg~PAS_4~PAS_3~PAS_4~PAS_9~HisKA~HATPase_c	PF00072 PF08448 PF08447 PF08448 PF13426 PF00512 PF02518	1	1	Euryarchaeota
Response_reg~Response_reg~HATPase_c_2	PF00072 PF00072 PF13581	1	1	Planctomycetes
Response_reg~GAF_3~PAS_9~HisKA~HATPase_c	PF00072 PF13492 PF13426 PF00512 PF02518	1	3	Chloroflexi
PAS_4~PAS~HisKA~HATPase_c~Response_reg	PF08448 PF00989 PF00512 PF02518 PF00072	1	11	Proteobacteria
Response_reg~PAS_9~PAS_9~PAS_3~HATPase_c	PF00072 PF13426 PF13426 PF08447 PF02518	1	1	Euryarchaeota
GAF_3~PAS_9~HisKA~HATPase_c~Response_reg~Response_reg~Hpt	PF13492 PF13426 PF00512 PF02518 PF00072 PF00072 PF01627	1	1	Firmicutes
Y_Y_Y~HATPase_c~Response_reg~HTH_18	PF07495 PF02518 PF00072 PF12833	1	1	Bacteroidetes
PAS_3~PAS_9~HisKA~HATPase_c~Response_reg~Response_reg~Hpt	PF08447 PF13426 PF00512 PF02518 PF00072 PF00072 PF01627	1	2	Bacteroidetes
Pyr_redox_2~Fer4_9~Response_reg~FAD_binding_2~Fer4_7	PF07992 PF13187 PF00072 PF00890 PF12838	1	1	Proteobacteria
Response_reg~zf-ribbon_3	PF00072 PF13248	1	1	Firmicutes
Response_reg~TPR_11~TPR_2~TPR_1	PF00072 PF13414 PF07719 PF00515	1	1	Proteobacteria
Response_reg~GAF_2~PAS_7~HisKA~HATPase_c	PF00072 PF13185 PF12860 PF00512 PF02518	1	1	Chloroflexi
EAL~Response_reg~GGDEF	PF00563 PF00072 PF00990	1	1	Firmicutes
Pyr_redox_2~Fer4_9~Response_reg~NAD_binding_8~Fer4_7	PF07992 PF13187 PF00072 PF13450 PF12838	1	1	Proteobacteria
PAS_4~PAS_3~PAS_4~HisKA~HATPase_c~Response_reg~Response_reg	PF08448 PF08447 PF08448 PF00512 PF02518 PF00072 PF00072	1	1	Nitrospirae
Response_reg~Response_reg~GAF~GGDEF	PF00072 PF00072 PF01590 PF00990	1	1	Cyanobacteria
Response_reg~CheR_N~CheR~TPR_11	PF00072 PF03705 PF01739 PF13414	1	1	Proteobacteria
Response_reg~PAS_4~PAS_8~GAF_3~GAF_2~HTH_10	PF00072 PF08448 PF13188 PF13492 PF13185 PF04967	1	1	Euryarchaeota
Response_reg~CheR~TPR_16~TPR_11	PF00072 PF01739 PF13432 PF13414	1	1	Proteobacteria
Response_reg~PAS_9~PAS_3~GGDEF~HD	PF00072 PF13426 PF08447 PF00990 PF01966	1	1	Firmicutes
Response_reg~PAS_3~HisKA~HATPase_c~Response_reg~Response_reg	PF00072 PF08447 PF00512 PF02518 PF00072 PF00072	1	1	Proteobacteria
Response_reg~PAS_9~PAS_4~PAS_9~HATPase_c	PF00072 PF13426 PF08448 PF13426 PF02518	1	3	Proteobacteria
PAS~Response_reg	PF00989 PF00072	1	8	Proteobacteria
Response_reg~PAS_4~PAS~GAF_2~PAS~GAF_2~HisKA~HATPase_c	PF00072 PF08448 PF00989 PF13185 PF00989 PF13185 PF00512 PF02518	1	1	Euryarchaeota
Response_reg~PAS_8~Sigma54_activat~HTH_8	PF00072 PF13188 PF00158 PF02954	1	2
Response_reg~PAS_3~PAS_4~PAS_9~PAS_9~HisKA~HATPase_c	PF00072 PF08447 PF08448 PF13426 PF13426 PF00512 PF02518	1	1	Euryarchaeota
PAS_9~HisKA~HATPase_c~Response_reg~Hpt	PF13426 PF00512 PF02518 PF00072 PF01627	1	47	Proteobacteria
Response_reg~PAS_9~PAS_9~HisKA_3~HATPase_c	PF00072 PF13426 PF13426 PF07730 PF02518	1	4	Proteobacteria
Response_reg~ANTAR~PilJ~PilJ	PF00072 PF03861 PF13675 PF13675	1	1	Proteobacteria
Response_reg~PAS_9~PAS_3~GerE	PF00072 PF13426 PF08447 PF00196	1	1	Proteobacteria
Response_reg~CCT~LEA_2	PF00072 PF06203 PF03168	1	1	Streptophyta
Response_reg~PAS_8~PAS_9~PAS~PAS_9~HisKA~HATPase_c	PF00072 PF13188 PF13426 PF00989 PF13426 PF00512 PF02518	1	1	Cyanobacteria
Response_reg~TPR_11~TPR_11~TPR_12	PF00072 PF13414 PF13414 PF13424	1	1	Proteobacteria
Response_reg~TPR_2~TPR_2	PF00072 PF07719 PF07719	1	2	Proteobacteria
PAS_3~PAS_3~PAS_9~PAS_3~PAS~PAS_9~HisKA~HATPase_c~Response_reg~Response_reg	PF08447 PF08447 PF13426 PF08447 PF00989 PF13426 PF00512 PF02518 PF00072 PF00072	1	1	Nitrospirae
Response_reg~PAS_9~PAS_9~HATPase_c	PF00072 PF13426 PF13426 PF02518	1	5	Euryarchaeota
Response_reg~PAS_4~GAF_2~HTH_10	PF00072 PF08448 PF13185 PF04967	1	1	Euryarchaeota
PAS_8~PAS_9~HisKA~HATPase_c~Response_reg~Response_reg~Hpt	PF13188 PF13426 PF00512 PF02518 PF00072 PF00072 PF01627	1	3	Firmicutes
Response_reg~Trans_reg_C~Hpt~Response_reg~Response_reg~PAS_3~PAS_9~HisKA~HATPase_c	PF00072 PF00486 PF01627 PF00072 PF00072 PF08447 PF13426 PF00512 PF02518	1	1	Cyanobacteria
HATPase_c~HATPase_c~Response_reg~Response_reg~Guanylate_cyc	PF02518 PF02518 PF00072 PF00072 PF00211	1	1
Response_reg~Trans_reg_C~PAS_3	PF00072 PF00486 PF08447	1	1	Cyanobacteria
Response_reg~TPR_11~TPR_9~TPR_11~TPR_1	PF00072 PF13414 PF13371 PF13414 PF00515	1	1	Proteobacteria
PAS_9~PAS_3~PocR~HisKA~HATPase_c~Response_reg~Response_reg	PF13426 PF08447 PF10114 PF00512 PF02518 PF00072 PF00072	1	1	Proteobacteria
PAS_9~PAS_9~PAS_9~HisKA~HATPase_c~Response_reg~Response_reg~Hpt	PF13426 PF13426 PF13426 PF00512 PF02518 PF00072 PF00072 PF01627	1	1	Proteobacteria
PAS_9~PAS_4~GAF_2~GAF_3~HisKA~HATPase_c~Response_reg~Response_reg~Response_reg~Hpt	PF13426 PF08448 PF13185 PF13492 PF00512 PF02518 PF00072 PF00072 PF00072 PF01627	1	1	Proteobacteria
Response_reg~PAS_3~PAS_3~PAS_8~PAS_3~PAS_3~HisKA~HATPase_c~Response_reg	PF00072 PF08447 PF08447 PF13188 PF08447 PF08447 PF00512 PF02518 PF00072	1	1	Cyanobacteria
Response_reg~Trans_reg_C~Hpt~Response_reg~GGDEF	PF00072 PF00486 PF01627 PF00072 PF00990	1	4	Cyanobacteria
Response_reg~PAS_3~PAS_9~GGDEF~EAL~Response_reg	PF00072 PF08447 PF13426 PF00990 PF00563 PF00072	1	2	Proteobacteria
Response_reg~Response_reg~Response_reg~Guanylate_cyc	PF00072 PF00072 PF00072 PF00211	1	1	Proteobacteria
Phage_prot_Gp6~Response_reg~Trans_reg_C	PF05133 PF00072 PF00486	1	1	Chloroflexi
Response_reg~PAS_4~SpoIIE~HATPase_c_2	PF00072 PF08448 PF07228 PF13581	1	1	Actinobacteria
Response_reg~PAS_4~PAS~PAS_9~PAS_4~Sigma54_activat~HTH_8	PF00072 PF08448 PF00989 PF13426 PF08448 PF00158 PF02954	1	1	Proteobacteria
Response_reg~CheR~TPR_11~TPR_11	PF00072 PF01739 PF13414 PF13414	1	1	Proteobacteria
HxlR~Response_reg	PF01638 PF00072	1	3	Euryarchaeota
3Beta_HSD~Pkinase~Pkinase~Response_reg	PF01073 PF00069 PF00069 PF00072	1	1	Ascomycota
HDOD~Response_reg	PF08668 PF00072	1	1	Planctomycetes
Response_reg~PAS_4~GAF_3~GAF_2~HTH_10	PF00072 PF08448 PF13492 PF13185 PF04967	1	1	Euryarchaeota
Response_reg~TPR_1~TPR_11~TPR_1~TPR_1	PF00072 PF00515 PF13414 PF00515 PF00515	1	1	Proteobacteria
Response_reg~PAS_9~GGDEF~GGDEF~EAL	PF00072 PF13426 PF00990 PF00990 PF00563	1	3	Proteobacteria
Response_reg~PAS_4~PAS_9~GAF_3~GAF_2~HTH_10	PF00072 PF08448 PF13426 PF13492 PF13185 PF04967	1	1	Euryarchaeota
PAS_4~PAS_9~HisKA~HATPase_c~Response_reg~Response_reg~Response_reg~Hpt	PF08448 PF13426 PF00512 PF02518 PF00072 PF00072 PF00072 PF01627	1	2	Proteobacteria
Response_reg~PAS_8~PAS_9~PAS~Sigma54_activat~HTH_8	PF00072 PF13188 PF13426 PF00989 PF00158 PF02954	1	1	Proteobacteria
Response_reg~TPR_16~TPR_16	PF00072 PF13432 PF13432	1	1	Proteobacteria
Response_reg~PAS_3~GAF_2~HisKA~HATPase_c	PF00072 PF08447 PF13185 PF00512 PF02518	1	1	Proteobacteria
Response_reg~PAS~HATPase_c	PF00072 PF00989 PF02518	1	5	Euryarchaeota
Response_reg~PAS_9~HATPase_c~Response_reg	PF00072 PF13426 PF02518 PF00072	1	2	Chlorobi
Response_reg~GAF_3~HATPase_c	PF00072 PF13492 PF02518	1	2	Chloroflexi
Response_reg~Response_reg~HATPase_c	PF00072 PF00072 PF02518	1	4	Proteobacteria
Reg_prop~Reg_prop~Reg_prop~Y_Y_Y~HATPase_c~Response_reg~HTH_18	PF07494 PF07494 PF07494 PF07495 PF02518 PF00072 PF12833	1	9	Bacteroidetes
GGDEF~EAL~Response_reg	PF00990 PF00563 PF00072	1	19	Fibrobacteres
Response_reg~HATPase_c~Response_reg	PF00072 PF02518 PF00072	1	23	Proteobacteria
Response_reg~PAS_9~PAS_4~GGDEF~EAL	PF00072 PF13426 PF08448 PF00990 PF00563	1	4	Proteobacteria
Response_reg~PAS_9~HisKA_2	PF00072 PF13426 PF07568	1	1	Euryarchaeota
HATPase_c~HATPase_c~Response_reg~Guanylate_cyc	PF02518 PF02518 PF00072 PF00211	1	1
GAF~HisKA_3~HATPase_c~Response_reg~GerE	PF01590 PF07730 PF02518 PF00072 PF00196	1	1	Actinobacteria
HTH_17~Response_reg~Response_reg	PF12728 PF00072 PF00072	1	1	Proteobacteria
PAS_4~GAF_3~Response_reg	PF08448 PF13492 PF00072	1	1	Planctomycetes
RelA_SpoT~Response_reg	PF04607 PF00072	1	1	Firmicutes
Response_reg~PAS_9~EAL	PF00072 PF13426 PF00563	1	5	Proteobacteria
Response_reg~PAS_4~GAF~HisKA~HATPase_c~Response_reg	PF00072 PF08448 PF01590 PF00512 PF02518 PF00072	1	2	Proteobacteria
Response_reg~PAS_8~PAS~PAS_3~HATPase_c	PF00072 PF13188 PF00989 PF08447 PF02518	1	1	Euryarchaeota
Response_reg~PAS_9~PAS_3~PAS_4~HisKA~HATPase_c	PF00072 PF13426 PF08447 PF08448 PF00512 PF02518	1	1	Euryarchaeota
Response_reg~CheR_N~CheR~TPR_11~TPR_2	PF00072 PF03705 PF01739 PF13414 PF07719	1	1	Proteobacteria
Response_reg~Response_reg~PAS_3~HisKA_3~HATPase_c	PF00072 PF00072 PF08447 PF07730 PF02518	1	1	Verrucomicrobia
Response_reg~PAS_4~PAS_3~PAS_9~PAS_3~PAS_3~PAS_4~PAS_3~PAS_9~PAS_4~HisKA~HATPase_c	PF00072 PF08448 PF08447 PF13426 PF08447 PF08447 PF08448 PF08447 PF13426 PF08448 PF00512 PF02518	1	1	Euryarchaeota
PAS_4~PAS_3~PAS_9~HisKA~HATPase_c~Response_reg~Response_reg	PF08448 PF08447 PF13426 PF00512 PF02518 PF00072 PF00072	1	2	Proteobacteria
Response_reg~Trans_reg_C~HATPase_c	PF00072 PF00486 PF02518	1	3	Actinobacteria
T2SE_Nter~Response_reg	PF05157 PF00072	1	20	Proteobacteria
Response_reg~PAS_9~PAS_9~PAS_3~GAF_2~PAS_4~GAF_3~HisKA~HATPase_c	PF00072 PF13426 PF13426 PF08447 PF13185 PF08448 PF13492 PF00512 PF02518	1	1	Euryarchaeota
Response_reg~Guanylate_cyc~TPR_11	PF00072 PF00211 PF13414	1	1
7TMR-DISMED2~7TMR-DISM_7TM~PAS_3~GAF_2~HisKA~HATPase_c~Response_reg~Response_reg	PF07696 PF07695 PF08447 PF13185 PF00512 PF02518 PF00072 PF00072	1	1	Bacteroidetes
Response_reg~Response_reg~PAS~GGDEF~EAL	PF00072 PF00072 PF00989 PF00990 PF00563	1	1	Proteobacteria
Response_reg~PAS_9~PAS_9~GAF_2~PAS_9~HATPase_c	PF00072 PF13426 PF13426 PF13185 PF13426 PF02518	1	1	Euryarchaeota
Response_reg~PAS_9~PAS_3~PAS_8~GAF_2~PAS_9	PF00072 PF13426 PF08447 PF13188 PF13185 PF13426	1	1	Euryarchaeota
DUF4154~HisKA~HATPase_c~Response_reg	PF13689 PF00512 PF02518 PF00072	1	2	Proteobacteria
Response_reg~PAS_3~HisKA_3~HATPase_c	PF00072 PF08447 PF07730 PF02518	1	29	Proteobacteria
Response_reg~PAS~PAS_3~HisKA~HATPase_c	PF00072 PF00989 PF08447 PF00512 PF02518	1	1	Cyanobacteria
HisKA~HATPase_c~Response_reg~Response_reg~Hpt	PF00512 PF02518 PF00072 PF00072 PF01627	1	53	Proteobacteria
Response_reg~Trans_reg_C~Response_reg	PF00072 PF00486 PF00072	1	1	Cyanobacteria
Response_reg~TPR_2~TPR_8~TPR_2	PF00072 PF07719 PF13181 PF07719	1	1	Proteobacteria
Response_reg~GAF_2~PAS_9~HisKA~HATPase_c	PF00072 PF13185 PF13426 PF00512 PF02518	1	3	Euryarchaeota
CheB_methylest~CheR_N~CheR~PAS_4~HisKA~HATPase_c~Response_reg	PF01339 PF03705 PF01739 PF08448 PF00512 PF02518 PF00072	1	1	Firmicutes
Response_reg~GAF~PAS_3~PAS_3~PAS_4~PAS_8~PAS_3~HisKA~HATPase_c~Response_reg	PF00072 PF01590 PF08447 PF08447 PF08448 PF13188 PF08447 PF00512 PF02518 PF00072	1	1	Cyanobacteria
Response_reg~PAS_3~PAS_4~PAS_3~HisKA_2	PF00072 PF08447 PF08448 PF08447 PF07568	1	1	Spirochaetes
Response_reg~PAS_4~HisKA~HATPase_c~Response_reg	PF00072 PF08448 PF00512 PF02518 PF00072	1	50	Proteobacteria
PAS_4~GAF_2~HisKA~HATPase_c~Response_reg~PAS_9~SpoIIE	PF08448 PF13185 PF00512 PF02518 PF00072 PF13426 PF07228	1	1	Actinobacteria
CBS~PAS_3~PAS~GAF_2~GAF~HisKA~HATPase_c~Response_reg~Response_reg~Hpt	PF00571 PF08447 PF00989 PF13185 PF01590 PF00512 PF02518 PF00072 PF00072 PF01627	1	1	Cyanobacteria
PAS_3~PAS_8~GGDEF~EAL~Response_reg	PF08447 PF13188 PF00990 PF00563 PF00072	1	1	Proteobacteria
Response_reg~PAS~HisKA_3~HATPase_c	PF00072 PF00989 PF07730 PF02518	1	5	Planctomycetes
Response_reg~HisKA_3~HATPase_c	PF00072 PF07730 PF02518	1	36
PAS_4~HisKA~HATPase_c~Response_reg~Trans_reg_C	PF08448 PF00512 PF02518 PF00072 PF00486	1	1	Chloroflexi
Response_reg~TPR_16~TPR_8~TPR_1~TPR_12~TPR_11	PF00072 PF13432 PF13181 PF00515 PF13424 PF13414	1	1	Proteobacteria
Response_reg~Response_reg~Glycos_transf_2	PF00072 PF00072 PF00535	1	1	Euryarchaeota
Response_reg~PAS_4~PAS_4~PAS_3~PAS_4~PAS~GAF_2~HisKA~HATPase_c	PF00072 PF08448 PF08448 PF08447 PF08448 PF00989 PF13185 PF00512 PF02518	1	1	Euryarchaeota
Response_reg~GAF_2~GAF_2~HTH_10	PF00072 PF13185 PF13185 PF04967	1	2	Euryarchaeota
PAS_9~HisKA~HATPase_c~Response_reg~Guanylate_cyc	PF13426 PF00512 PF02518 PF00072 PF00211	1	1
MASE1~CHASE~GAF_2~PAS_4~HisKA~HATPase_c~Response_reg~Response_reg	PF05231 PF03924 PF13185 PF08448 PF00512 PF02518 PF00072 PF00072	1	3	Chloroflexi
PAS~HisKA~HATPase_c~Response_reg~Response_reg~GGDEF	PF00989 PF00512 PF02518 PF00072 PF00072 PF00990	1	1	Proteobacteria
Response_reg~Hemerythrin	PF00072 PF01814	1	5	Proteobacteria
PAS_9~PAS_8~PAS_9~PAS_3~PAS_8~PAS_9~PAS_3~HisKA~HATPase_c~Response_reg~Response_reg~Response_reg~Hpt	PF13426 PF13188 PF13426 PF08447 PF13188 PF13426 PF08447 PF00512 PF02518 PF00072 PF00072 PF00072 PF01627	1	1	Proteobacteria
Response_reg~Response_reg~GGDEF~EAL	PF00072 PF00072 PF00990 PF00563	1	1	Proteobacteria
Response_reg~PAS_4~PAS_4~PAS_9~GAF_2~HisKA~HATPase_c	PF00072 PF08448 PF08448 PF13426 PF13185 PF00512 PF02518	1	1	Euryarchaeota
Cache_1~HAMP~PAS_9~HisKA~HATPase_c~Response_reg~Response_reg	PF02743 PF00672 PF13426 PF00512 PF02518 PF00072 PF00072	1	1	Proteobacteria
Reg_prop~Reg_prop~Y_Y_Y~HATPase_c~Response_reg~HTH_18	PF07494 PF07494 PF07495 PF02518 PF00072 PF12833	1	5	Bacteroidetes
Response_reg~PAS_8~PAS_9~PAS~HisKA~HATPase_c	PF00072 PF13188 PF13426 PF00989 PF00512 PF02518	1	2	Euryarchaeota
PAS_9~PAS_9~HisKA~HATPase_c~Response_reg	PF13426 PF13426 PF00512 PF02518 PF00072	1	92	Cyanobacteria
HATPase_c~Response_reg~GGDEF	PF02518 PF00072 PF00990	1	1	Proteobacteria
Response_reg~PAS_4~PAS_4~GAF_3	PF00072 PF08448 PF08448 PF13492	1	1	Euryarchaeota
Response_reg~SpoIIE~HATPase_c_2~STAS	PF00072 PF07228 PF13581 PF01740	1	1	Chlamydiae
Response_reg~TPR_8~TPR_12~TPR_11~TPR_11	PF00072 PF13181 PF13424 PF13414 PF13414	1	1	Proteobacteria
SBP_bac_3~PAS_4~GAF_3~HisKA~HATPase_c~Response_reg~Response_reg~Hpt	PF00497 PF08448 PF13492 PF00512 PF02518 PF00072 PF00072 PF01627	1	1	Proteobacteria
SBP_bac_3~SBP_bac_3~HisKA~HATPase_c~Response_reg~Response_reg	PF00497 PF00497 PF00512 PF02518 PF00072 PF00072	1	3	Firmicutes
Response_reg~TPR_8~TPR_9~TPR_11	PF00072 PF13181 PF13371 PF13414	1	1	Proteobacteria
DSBA~Response_reg~GGDEF	PF01323 PF00072 PF00990	1	1	Proteobacteria
Response_reg~PAS_3~GAF_2~PAS_8~PAS_3~PAS_9~GGDEF~EAL	PF00072 PF08447 PF13185 PF13188 PF08447 PF13426 PF00990 PF00563	1	1	Proteobacteria
Response_reg~TPR_8~TPR_8~TPR_1~TPR_11~TPR_2	PF00072 PF13181 PF13181 PF00515 PF13414 PF07719	1	1	Proteobacteria
CBS~CBS~PAS_3~PAS~GAF~HisKA~HATPase_c~Response_reg~Response_reg~Hpt	PF00571 PF00571 PF08447 PF00989 PF01590 PF00512 PF02518 PF00072 PF00072 PF01627	1	1	Cyanobacteria
Response_reg~Response_reg~PAS_9~HisKA~HATPase_c~Response_reg	PF00072 PF00072 PF13426 PF00512 PF02518 PF00072	1	2	Proteobacteria
Response_reg~PAS_9~GGDEF~EAL	PF00072 PF13426 PF00990 PF00563	1	59	Proteobacteria
Response_reg~PAS~GAF_2~PAS_3~HisKA~HATPase_c	PF00072 PF00989 PF13185 PF08447 PF00512 PF02518	1	1	Euryarchaeota
PilZ~Response_reg	PF07238 PF00072	1	17	Proteobacteria
Response_reg~PAS_3~PAS_9~SpoIIE	PF00072 PF08447 PF13426 PF07228	1	7	Proteobacteria
Reg_prop~Reg_prop~Y_Y_Y~Response_reg~HTH_18	PF07494 PF07494 PF07495 PF00072 PF12833	1	1	Bacteroidetes
Response_reg~TPR_11~TPR_7~TPR_11	PF00072 PF13414 PF13176 PF13414	1	1	Proteobacteria
Response_reg~PAS_3~PAS~GGDEF	PF00072 PF08447 PF00989 PF00990	1	2	Cyanobacteria
Response_reg~PAS_8~Pkinase	PF00072 PF13188 PF00069	1	1	Proteobacteria
SnoaL_3~PAS_3~PAS_9~HisKA~HATPase_c~Response_reg~Response_reg	PF13474 PF08447 PF13426 PF00512 PF02518 PF00072 PF00072	1	3	Proteobacteria
Response_reg~PAS_4~PAS_8~GAF_2~HTH_10	PF00072 PF08448 PF13188 PF13185 PF04967	1	1	Euryarchaeota
Response_reg~PAS_4~PAS_9~PAS_9~GGDEF~EAL	PF00072 PF08448 PF13426 PF13426 PF00990 PF00563	1	1
Response_reg~IQ~IQ~IQ~IQ~SAM_1~Ank_2	PF00072 PF00612 PF00612 PF00612 PF00612 PF00536 PF12796	1	1
HAMP~HAMP~HAMP~HAMP~HAMP~HAMP~HAMP~HAMP~HAMP~HAMP~GAF_2~HisKA~HATPase_c~Response_reg~Response_reg~Response_reg	PF00672 PF00672 PF00672 PF00672 PF00672 PF00672 PF00672 PF00672 PF00672 PF00672 PF13185 PF00512 PF02518 PF00072 PF00072 PF00072	1	3	Proteobacteria
Response_reg~PAS_9~PAS_3~HisKA~HATPase_c	PF00072 PF13426 PF08447 PF00512 PF02518	1	3	Euryarchaeota
Response_reg~GAF_3~GGDEF	PF00072 PF13492 PF00990	1	8	Proteobacteria
Response_reg~DUF342	PF00072 PF03961	1	2	Proteobacteria
zf-dskA_traR~Response_reg	PF01258 PF00072	1	1	Proteobacteria
Response_reg~GAF~HisKA~HATPase_c~Response_reg	PF00072 PF01590 PF00512 PF02518 PF00072	1	3	Cyanobacteria
PAS_3~PAS_3~HisKA~HATPase_c~Response_reg~Response_reg	PF08447 PF08447 PF00512 PF02518 PF00072 PF00072	1	3	Streptophyta
Response_reg~PAS_4~PAS~GAF~PAS_3~PAS_4~PAS~GAF_3~HisKA~HATPase_c	PF00072 PF08448 PF00989 PF01590 PF08447 PF08448 PF00989 PF13492 PF00512 PF02518	1	1	Euryarchaeota
Response_reg~PAS_4~PAS_4~GGDEF~EAL	PF00072 PF08448 PF08448 PF00990 PF00563	1	4	Proteobacteria
Response_reg~TPR_11~TPR_11~TPR_12~TPR_16	PF00072 PF13414 PF13414 PF13424 PF13432	1	1	Proteobacteria
Response_reg~TPR_11~TPR_11~TPR_12~TPR_11	PF00072 PF13414 PF13414 PF13424 PF13414	1	1	Proteobacteria
Response_reg~PAS_9~HisKA_3~HATPase_c	PF00072 PF13426 PF07730 PF02518	1	9	Proteobacteria
HisKA~Response_reg~Response_reg~Hpt	PF00512 PF00072 PF00072 PF01627	1	1	Proteobacteria
Response_reg~Guanylate_cyc~HD	PF00072 PF00211 PF01966	1	2	Bacteroidetes
PAS_4~HisKA~HATPase_c~Response_reg~Response_reg~Hpt	PF08448 PF00512 PF02518 PF00072 PF00072 PF01627	1	39	Cyanobacteria
PAS_3~HisKA~HATPase_c~Response_reg~Response_reg~Hpt	PF08447 PF00512 PF02518 PF00072 PF00072 PF01627	1	8	Cyanobacteria
Response_reg~HTH_27	PF00072 PF13463	1	3	Proteobacteria
Response_reg~Mur_ligase_C	PF00072 PF02875	1	1	Proteobacteria
Response_reg~PAS_4~PAS_8~GAF_2~PAS_9	PF00072 PF08448 PF13188 PF13185 PF13426	1	1	Euryarchaeota
Pkinase~AAA_16~GAF~HisKA~HATPase_c~Response_reg~Response_reg	PF00069 PF13191 PF01590 PF00512 PF02518 PF00072 PF00072	1	1	Proteobacteria
Response_reg~PAS_3~GAF_2~GGDEF~EAL	PF00072 PF08447 PF13185 PF00990 PF00563	1	2	Proteobacteria
SBP_bac_3~GAF_2~PAS_9~PAS_7~PAS_4~HisKA~HATPase_c~Response_reg~Response_reg~Hpt	PF00497 PF13185 PF13426 PF12860 PF08448 PF00512 PF02518 PF00072 PF00072 PF01627	1	1	Proteobacteria
HisKA~Response_reg	PF00512 PF00072	1	24	Streptophyta
HisKA~HATPase_c~Response_reg~Hpt	PF00512 PF02518 PF00072 PF01627	1	430	Proteobacteria
Response_reg~TPR_2~TPR_10~TPR_11~TPR_11	PF00072 PF07719 PF13374 PF13414 PF13414	1	1	Proteobacteria
Response_reg~cNMP_binding~HTH_Crp_2	PF00072 PF00027 PF13545	1	30	Proteobacteria
Response_reg~TPR_11~TPR_2~TPR_11~TPR_2	PF00072 PF13414 PF07719 PF13414 PF07719	1	1	Proteobacteria
Response_reg~PAS_9~PAS~DisA_N	PF00072 PF13426 PF00989 PF02457	1	1	Euryarchaeota
DAO~Fer4_9~Response_reg~FAD_binding_2~Fer4_7	PF01266 PF13187 PF00072 PF00890 PF12838	1	1	Proteobacteria
GAF_2~PAS_3~Response_reg~GerE	PF13185 PF08447 PF00072 PF00196	1	1	Proteobacteria
Response_reg~PAS_9~GAF_2~PAS_9~PAS_4~HATPase_c	PF00072 PF13426 PF13185 PF13426 PF08448 PF02518	1	1	Euryarchaeota
HATPase_c~Response_reg~Guanylate_cyc	PF02518 PF00072 PF00211	1	3
Response_reg~PAS~PAS_9~PAS_9~HisKA~HATPase_c	PF00072 PF00989 PF13426 PF13426 PF00512 PF02518	1	1	Euryarchaeota
Response_reg~PAS_3~PAS_3~PAS_3~PAS_8~GAF~PAS_3~HisKA~HATPase_c~Response_reg	PF00072 PF08447 PF08447 PF08447 PF13188 PF01590 PF08447 PF00512 PF02518 PF00072	1	1	Cyanobacteria
PAS_4~PAS_8~Response_reg~Hpt	PF08448 PF13188 PF00072 PF01627	1	1	Proteobacteria
Response_reg~GAF_3~GAF_2~HTH_10	PF00072 PF13492 PF13185 PF04967	1	3	Euryarchaeota
Response_reg~PAS_9~PAS_3~HisKA~HATPase_c~Response_reg~Response_reg~Response_reg~Hpt	PF00072 PF13426 PF08447 PF00512 PF02518 PF00072 PF00072 PF00072 PF01627	1	1	Proteobacteria
Lactamase_B~GGDEF~Response_reg	PF00753 PF00990 PF00072	1	1	Spirochaetes
Response_reg~PAS_3~PAS_3~PAS_3	PF00072 PF08447 PF08447 PF08447	1	1	Cyanobacteria
Response_reg~PAS_4~GAF_3~HisKA~HATPase_c	PF00072 PF08448 PF13492 PF00512 PF02518	1	1	Euryarchaeota
Response_reg~DUF4388~DnaJ	PF00072 PF14332 PF00226	1	1	Proteobacteria
GAF~PAS_8~PAS_9~HisKA~HATPase_c~Response_reg~Response_reg	PF01590 PF13188 PF13426 PF00512 PF02518 PF00072 PF00072	1	1	Proteobacteria
Response_reg~PAS_3~PAS_3~HisKA~HATPase_c~Response_reg	PF00072 PF08447 PF08447 PF00512 PF02518 PF00072	1	4	Cyanobacteria
Response_reg~PAS~GAF_3~PAS~GAF_2~PAS_4~PAS_3~PAS_3~GAF~HisKA~HATPase_c~Response_reg	PF00072 PF00989 PF13492 PF00989 PF13185 PF08448 PF08447 PF08447 PF01590 PF00512 PF02518 PF00072	1	1	Cyanobacteria
HAMP~HAMP~HAMP~HAMP~HAMP~HAMP~HAMP~HAMP~GAF_2~HisKA~HATPase_c~Response_reg~Response_reg	PF00672 PF00672 PF00672 PF00672 PF00672 PF00672 PF00672 PF00672 PF13185 PF00512 PF02518 PF00072 PF00072	1	1	Proteobacteria
Response_reg~PAS_4~PAS_9~HisKA~HATPase_c	PF00072 PF08448 PF13426 PF00512 PF02518	1	3	Euryarchaeota
Response_reg~PAS_9~PAS_3~PAS_9~GAF_2~PAS_9~PAS_9~HisKA~HATPase_c	PF00072 PF13426 PF08447 PF13426 PF13185 PF13426 PF13426 PF00512 PF02518	1	1	Euryarchaeota
Response_reg~HTH_IclR	PF00072 PF09339	1	62	Firmicutes
Response_reg~Response_reg~HD	PF00072 PF00072 PF01966	1	3	Proteobacteria
Response_reg~CbiA~TadE~TadE	PF00072 PF01656 PF07811 PF07811	1	1	Actinobacteria
PAS_4~PAS_9~PAS_3~PAS_4~HisKA~HATPase_c~Response_reg~Response_reg~Hpt	PF08448 PF13426 PF08447 PF08448 PF00512 PF02518 PF00072 PF00072 PF01627	1	1	Proteobacteria
DUF3365~PAS_9~GAF_2~PAS_9~HisKA~HATPase_c~Response_reg~Response_reg~Response_reg~Hpt	PF11845 PF13426 PF13185 PF13426 PF00512 PF02518 PF00072 PF00072 PF00072 PF01627	1	1	Proteobacteria
Response_reg~PAS_3~PAS_8~HATPase_c	PF00072 PF08447 PF13188 PF02518	1	1	Euryarchaeota
PAS_9~PAS_4~HisKA~HATPase_c~Response_reg~Response_reg	PF13426 PF08448 PF00512 PF02518 PF00072 PF00072	1	2	Proteobacteria
PDEase_I~PDEase_I~Response_reg	PF00233 PF00233 PF00072	1	1	Chlorophyta
Response_reg~HTH_11	PF00072 PF08279	1	110	Firmicutes
Response_reg~GAF_2~HisKA	PF00072 PF13185 PF00512	1	2	Euryarchaeota
Response_reg~GAF_2~PAS_3~HisKA~HATPase_c~Response_reg	PF00072 PF13185 PF08447 PF00512 PF02518 PF00072	1	2	Proteobacteria
DUF3365~PAS_8~HisKA~HATPase_c~Response_reg~Response_reg~Response_reg~Hpt	PF11845 PF13188 PF00512 PF02518 PF00072 PF00072 PF00072 PF01627	1	1	Proteobacteria
Response_reg~HTH_19	PF00072 PF12844	1	1	Proteobacteria
Response_reg~Response_reg~Hpt	PF00072 PF00072 PF01627	1	6	Cyanobacteria
Response_reg~CheR_N~CheR~TPR_16~TPR_11	PF00072 PF03705 PF01739 PF13432 PF13414	1	1	Proteobacteria
CheB_methylest~Response_reg	PF01339 PF00072	1	1	Cyanobacteria
HAMP~PAS_9~HisKA~HATPase_c~Response_reg~Response_reg~Hpt	PF00672 PF13426 PF00512 PF02518 PF00072 PF00072 PF01627	1	4	Proteobacteria
Response_reg~PAS_8~GGDEF~EAL	PF00072 PF13188 PF00990 PF00563	1	7	Proteobacteria
PAS_8~PAS_9~HisKA~HATPase_c~Response_reg	PF13188 PF13426 PF00512 PF02518 PF00072	1	18	Acidobacteria
Response_reg~Sigma54_activat~Sigma54_activat~HTH_8	PF00072 PF00158 PF00158 PF02954	1	72	Planctomycetes
Response_reg~PAS_9~GAF_2~HisKA~HATPase_c	PF00072 PF13426 PF13185 PF00512 PF02518	1	5	Euryarchaeota
Response_reg~PAS_9~GAF~PAS_9~HisKA~HATPase_c	PF00072 PF13426 PF01590 PF13426 PF00512 PF02518	1	1	Cyanobacteria
HATPase_c~Response_reg~Response_reg~Guanylate_cyc	PF02518 PF00072 PF00072 PF00211	1	2
GAF_3~PAS~HisKA~HATPase_c~Response_reg~Response_reg~Hpt	PF13492 PF00989 PF00512 PF02518 PF00072 PF00072 PF01627	1	4	Proteobacteria
		3484	86607
